# Supplementary material for: 1-Cyclo­hexyl-6,7-dimeth­oxy-1,4-di­hydro­naphthalene
Source: Acta Crystallogr Sect E Struct Rep Online. 2014 May 17;70(Pt 6):o671. doi: 10.1107/S1600536814010204 (PMC4051087; doi:10.1107/S1600536814010204)
Supplement: Supplementary file 1 [file e-70-0o671-sup1.cif]

##############################################################################
#                                                                            #
# This CIF contains the data in a paper accepted for publication in          #
# Acta Crystallographica Section E. It conforms to the requirements of       #
# Notes for Authors for Acta Crystallographica Section E, and has been       #
# peer reviewed under the auspices of the IUCr Commission on Journals.       #
#                                                                            #
# Full details of the Crystallographic Information File format               #
# are given in the paper "The Crystallographic Information File (CIF):       #
# a New Standard Archive File for Crystallography" by S. R. Hall, F. H.      #
# Allen and I. D. Brown [Acta Cryst. (1991), A47, 655-685].                  #
#                                                                            #
# The current version of the core CIF dictionary is obtainable from          #
# ftp://ftp.iucr.org/pub/cif_core.dic.                                       #
#                                                                            #
# Software is freely available for graphical display of the structure(s)     #
# in this CIF. For information consult the CIF software page                 #
# http://www.iucr.org/resources/cif/software.                                #
#                                                                            #
# This file may be used for bona fide research purposes within the           #
# scientific community so long as proper attribution is given to the journal # 
# article from which it was obtained.                                        #
#                                                                            #
##############################################################################
data_I
_audit_creation_method     SHELXL-97
_database_code_depnum_ccdc_archive     'CCDC 990756'
_chemical_name_systematic
;
1-Cyclohexyl-6,7-dimethoxy-1,4-dihydronaphthalene
;
_chemical_name_common     ?
_chemical_formula_moiety     'C18 H24 O2'
_chemical_formula_sum     'C18 H24 O2'
_chemical_formula_iupac     'C18 H24 O2'
_chemical_formula_weight     272.37
_chemical_melting_point     423
_symmetry_cell_setting     monoclinic
_symmetry_space_group_name_H-M     'P 21'
_symmetry_space_group_name_Hall     'P 2yb'
loop_
    _symmetry_equiv_pos_as_xyz
    'x, y, z'
    '-x, y+1/2, -z'
_cell_length_a     9.0635(4)
_cell_length_b     6.3973(3)
_cell_length_c     13.9872(7)
_cell_angle_alpha     90.00
_cell_angle_beta     104.241(5)
_cell_angle_gamma     90.00
_cell_volume     786.08(6)
_cell_formula_units_Z     2
_cell_measurement_reflns_used     5062
_cell_measurement_theta_min     3.2
_cell_measurement_theta_max     67.6
_cell_measurement_temperature     294(2)
_exptl_crystal_description     needle
_exptl_crystal_colour     colourless
_exptl_crystal_size_max     0.28
_exptl_crystal_size_mid     0.15
_exptl_crystal_size_min     0.12
_exptl_crystal_density_diffrn     1.151
_exptl_crystal_density_meas     ?
_exptl_crystal_density_method     'not measured'
_exptl_crystal_F_000     296
_exptl_absorpt_coefficient_mu     0.570
_exptl_absorpt_correction_type     multi-scan
_exptl_absorpt_process_details     '(CrysAlis PRO; Agilent, 2012)'
_exptl_absorpt_correction_T_min     0.76
_exptl_absorpt_correction_T_max     0.85
_exptl_special_details     ?
_diffrn_ambient_temperature     294(2)
_diffrn_radiation_type     CuK\a
_diffrn_radiation_wavelength     1.54180
_diffrn_radiation_source     'fine-focus sealed tube'
_diffrn_radiation_monochromator     graphite
_diffrn_measurement_device_type     'Agilent Xcalibur (Atlas, Gemini ultra)'
_diffrn_measurement_method     '\w scans'
_diffrn_detector_area_resol_mean     .
_diffrn_reflns_number     5062
_diffrn_reflns_av_R_equivalents     0.0266
_diffrn_reflns_av_sigmaI/netI     0.0276
_diffrn_reflns_theta_min     3.26
_diffrn_reflns_theta_max     67.55
_diffrn_reflns_theta_full     67.55
_diffrn_measured_fraction_theta_max     0.985
_diffrn_measured_fraction_theta_full     0.985
_diffrn_reflns_limit_h_min     -10
_diffrn_reflns_limit_h_max     10
_diffrn_reflns_limit_k_min     -7
_diffrn_reflns_limit_k_max     7
_diffrn_reflns_limit_l_min     -16
_diffrn_reflns_limit_l_max     16
_diffrn_standards_number     0
_diffrn_standards_interval_count     0
_diffrn_standards_interval_time     0
_diffrn_standards_decay_%     0
_refine_special_details
;
Refinement of <i>F</i>^2^ against ALL reflections. The weighted <i>R</i>-factor
<i>wR</i> and goodness of fit <i>S</i> are based on <i>F</i>^2^, conventional
<i>R</i>-factors <i>R</i> are based on <i>F</i>, with <i>F</i> set to zero for
negative <i>F</i>^2^. The threshold expression of <i>F</i>^2^ >
\s(<i>F</i>^2^) is used only for calculating <i>R</i>-factors(gt) <i>etc</i>.
and is not relevant to the choice of reflections for refinement.
<i>R</i>-factors based on <i>F</i>^2^ are statistically about twice as large
as those based on <i>F</i>, and <i>R</i>- factors based on ALL data will be
even larger.
;
_reflns_number_total     2737
_reflns_number_gt     2318
_reflns_threshold_expression     I>2sigma(I)
_refine_ls_structure_factor_coef     Fsqd
_refine_ls_matrix_type     full
_refine_ls_R_factor_all     0.0475
_refine_ls_R_factor_gt     0.0386
_refine_ls_wR_factor_gt     0.1041
_refine_ls_wR_factor_ref     0.1137
_refine_ls_goodness_of_fit_ref     1.038
_refine_ls_restrained_S_all     1.038
_refine_ls_number_reflns     2737
_refine_ls_number_parameters     184
_refine_ls_number_restraints     1
_refine_ls_hydrogen_treatment     constr
_refine_ls_weighting_scheme     calc
_refine_ls_weighting_details
         'calc w=1/[\s^2^(Fo^2^)+(0.0621P)^2^+0.0278P] where P=(Fo^2^+2Fc^2^)/3'
_atom_sites_solution_hydrogens     geom
_atom_sites_solution_primary     direct
_atom_sites_solution_secondary     difmap
_refine_ls_shift/su_max     0.000
_refine_ls_shift/su_mean     0.000
_refine_diff_density_max     0.104
_refine_diff_density_min     -0.095
_refine_ls_extinction_method     'SHELXTL (Sheldrick, 2008)'
_refine_ls_extinction_coef     0.0191(17)
_refine_ls_extinction_expression
                                  'Fc^*^=kFc[1+0.001xFc^2^\l^3^/sin(2\q)]^-1/4^'
loop_
    _atom_type_symbol
    _atom_type_description
    _atom_type_scat_dispersion_real
    _atom_type_scat_dispersion_imag
    _atom_type_scat_source
    'C' 'C' 0.0181 0.0091
                         'International Tables Vol C Tables 4.2.6.8 and 6.1.1.4'
    'H' 'H' 0.0000 0.0000
                         'International Tables Vol C Tables 4.2.6.8 and 6.1.1.4'
    'O' 'O' 0.0492 0.0322
                         'International Tables Vol C Tables 4.2.6.8 and 6.1.1.4'
_computing_data_collection     'CrysAlis PRO (Agilent, 2012)'
_computing_cell_refinement     'CrysAlis PRO (Agilent, 2012)'
_computing_data_reduction     'CrysAlis PRO (Agilent, 2012)'
_computing_structure_solution     'SHELXTL (Sheldrick, 2008)'
_computing_structure_refinement     'SHELXTL (Sheldrick, 2008)'
_computing_molecular_graphics     'SHELXTL (Sheldrick, 2008)'
_computing_publication_material     'SHELXTL (Sheldrick, 2008)'
loop_
    _atom_site_type_symbol
    _atom_site_label
    _atom_site_fract_x
    _atom_site_fract_y
    _atom_site_fract_z
    _atom_site_U_iso_or_equiv
    _atom_site_adp_type
    _atom_site_calc_flag
    _atom_site_refinement_flags
    _atom_site_occupancy
    _atom_site_symmetry_multiplicity
    _atom_site_disorder_assembly
    _atom_site_disorder_group
    O O1 0.67571(16) 0.5524(2) 0.46174(9) 0.0672(4) Uani d . 1 1 . .
    O O2 0.83494(17) 0.8807(2) 0.52180(12) 0.0718(4) Uani d . 1 1 . .
    C C1 0.2221(5) 0.3458(6) 0.8467(4) 0.1353(15) Uani d . 1 1 . .
    H H1A 0.2527 0.3728 0.9170 0.162 Uiso calc R 1 1 . .
    H H1B 0.1118 0.3393 0.8273 0.162 Uiso calc R 1 1 . .
    C C2 0.2869(5) 0.1400(6) 0.8249(3) 0.1189(12) Uani d . 1 1 . .
    H H2A 0.2463 0.1053 0.7559 0.143 Uiso calc R 1 1 . .
    H H2B 0.2559 0.0314 0.8642 0.143 Uiso calc R 1 1 . .
    C C3 0.4597(4) 0.1463(4) 0.8472(2) 0.0911(8) Uani d . 1 1 . .
    H H3A 0.4972 0.0133 0.8296 0.109 Uiso calc R 1 1 . .
    H H3B 0.5010 0.1678 0.9173 0.109 Uiso calc R 1 1 . .
    C C4 0.5140(3) 0.3217(3) 0.78985(15) 0.0649(5) Uani d . 1 1 . .
    H H4 0.4671 0.2958 0.7199 0.078 Uiso calc R 1 1 . .
    C C5 0.4514(3) 0.5281(4) 0.8149(2) 0.0806(6) Uani d . 1 1 . .
    H H5A 0.4832 0.6389 0.7771 0.097 Uiso calc R 1 1 . .
    H H5B 0.4921 0.5582 0.8843 0.097 Uiso calc R 1 1 . .
    C C6 0.2766(4) 0.5223(6) 0.7919(3) 0.1258(13) Uani d . 1 1 . .
    H H6A 0.2393 0.6543 0.8107 0.151 Uiso calc R 1 1 . .
    H H6B 0.2357 0.5039 0.7215 0.151 Uiso calc R 1 1 . .
    C C7 0.6876(3) 0.3242(3) 0.80090(15) 0.0650(5) Uani d . 1 1 . .
    H H7 0.7156 0.1848 0.7823 0.078 Uiso calc R 1 1 . .
    C C8 0.7775(3) 0.3614(5) 0.90618(18) 0.0876(8) Uani d . 1 1 . .
    H H8 0.7745 0.2588 0.9528 0.105 Uiso calc R 1 1 . .
    C C9 0.8597(3) 0.5300(6) 0.93588(19) 0.0947(9) Uani d . 1 1 . .
    H H9 0.9077 0.5409 1.0026 0.114 Uiso calc R 1 1 . .
    C C10 0.8806(3) 0.7015(5) 0.87079(18) 0.0859(8) Uani d . 1 1 . .
    H H10A 0.9882 0.7343 0.8837 0.103 Uiso calc R 1 1 . .
    H H10B 0.8287 0.8247 0.8865 0.103 Uiso calc R 1 1 . .
    C C11 0.8579(2) 0.7884(3) 0.69386(17) 0.0616(5) Uani d . 1 1 . .
    H H11 0.9169 0.9059 0.7159 0.074 Uiso calc R 1 1 . .
    C C12 0.8086(2) 0.7530(3) 0.59475(15) 0.0552(5) Uani d . 1 1 . .
    C C13 0.72044(19) 0.5754(3) 0.56185(13) 0.0501(4) Uani d . 1 1 . .
    C C14 0.6851(2) 0.4408(3) 0.62918(14) 0.0514(4) Uani d . 1 1 . .
    H H14 0.6274 0.3224 0.6068 0.062 Uiso calc R 1 1 . .
    C C15 0.7338(2) 0.4775(3) 0.73125(14) 0.0539(5) Uani d . 1 1 . .
    C C16 0.8218(2) 0.6528(3) 0.76285(14) 0.0610(5) Uani d . 1 1 . .
    C C17 0.5812(3) 0.3808(4) 0.42523(17) 0.0823(7) Uani d . 1 1 . .
    H H17A 0.5560 0.3826 0.3544 0.123 Uiso calc R 1 1 . .
    H H17B 0.4896 0.3895 0.4478 0.123 Uiso calc R 1 1 . .
    H H17C 0.6336 0.2532 0.4485 0.123 Uiso calc R 1 1 . .
    C C18 0.9424(3) 1.0441(4) 0.5498(2) 0.0919(8) Uani d . 1 1 . .
    H H18A 0.9578 1.1121 0.4919 0.138 Uiso calc R 1 1 . .
    H H18B 1.0373 0.9872 0.5870 0.138 Uiso calc R 1 1 . .
    H H18C 0.9051 1.1436 0.5896 0.138 Uiso calc R 1 1 . .
loop_
    _atom_site_aniso_label
    _atom_site_aniso_U_11
    _atom_site_aniso_U_22
    _atom_site_aniso_U_33
    _atom_site_aniso_U_12
    _atom_site_aniso_U_13
    _atom_site_aniso_U_23
    O1 0.0746(9) 0.0747(10) 0.0547(7) -0.0196(8) 0.0205(6) -0.0016(7)
    O2 0.0705(8) 0.0596(9) 0.0941(11) -0.0131(7) 0.0367(7) 0.0036(8)
    C1 0.136(3) 0.106(3) 0.203(4) -0.003(2) 0.117(3) 0.007(3)
    C2 0.154(3) 0.091(2) 0.141(3) -0.035(2) 0.092(2) -0.010(2)
    C3 0.140(2) 0.0570(13) 0.0913(17) -0.0017(15) 0.0577(16) 0.0064(12)
    C4 0.0840(13) 0.0572(11) 0.0592(11) 0.0032(10) 0.0287(10) 0.0082(9)
    C5 0.0939(16) 0.0562(12) 0.1033(17) 0.0071(12) 0.0465(13) 0.0113(12)
    C6 0.097(2) 0.102(2) 0.202(4) 0.015(2) 0.081(2) 0.028(3)
    C7 0.0811(13) 0.0583(11) 0.0562(11) 0.0179(11) 0.0183(9) 0.0064(9)
    C8 0.0953(17) 0.103(2) 0.0590(13) 0.0274(17) 0.0093(12) 0.0216(14)
    C9 0.0919(18) 0.123(3) 0.0570(12) 0.0246(19) -0.0047(12) -0.0068(17)
    C10 0.0874(16) 0.094(2) 0.0661(14) 0.0091(15) 0.0004(11) -0.0205(14)
    C11 0.0474(9) 0.0562(12) 0.0812(13) -0.0035(8) 0.0157(9) -0.0141(10)
    C12 0.0431(8) 0.0527(10) 0.0743(12) 0.0006(8) 0.0229(8) -0.0012(9)
    C13 0.0449(9) 0.0532(10) 0.0545(10) -0.0011(7) 0.0169(7) -0.0041(8)
    C14 0.0488(9) 0.0498(10) 0.0570(10) -0.0028(8) 0.0157(8) -0.0043(8)
    C15 0.0546(10) 0.0544(11) 0.0532(10) 0.0115(8) 0.0140(8) -0.0018(8)
    C16 0.0533(10) 0.0637(12) 0.0623(11) 0.0095(9) 0.0070(9) -0.0139(10)
    C17 0.0982(16) 0.0818(16) 0.0584(12) -0.0295(14) 0.0032(11) -0.0050(11)
    C18 0.0838(16) 0.0603(14) 0.146(2) -0.0186(13) 0.0553(16) -0.0067(15)
_geom_special_details
;
All e.s.d.'s (except the e.s.d. in the dihedral angle between two l.s. planes)
are estimated using the full covariance matrix. The cell e.s.d.'s are taken
into account individually in the estimation of e.s.d.'s in distances, angles
and torsion angles; correlations between e.s.d.'s in cell parameters are only
used when they are defined by crystal symmetry. An approximate (isotropic)
treatment of cell e.s.d.'s is used for estimating e.s.d.'s involving l.s.
planes.
;
loop_
    _geom_bond_atom_site_label_1
    _geom_bond_atom_site_label_2
    _geom_bond_site_symmetry_2
    _geom_bond_distance
    _geom_bond_publ_flag
    O1 C13 . 1.367(2) ?
    O1 C17 . 1.409(3) ?
    O2 C12 . 1.373(2) ?
    O2 C18 . 1.417(3) ?
    C1 C2 . 1.503(5) ?
    C1 C6 . 1.514(5) ?
    C1 H1A . 0.9700 ?
    C1 H1B . 0.9700 ?
    C2 C3 . 1.520(5) ?
    C2 H2A . 0.9700 ?
    C2 H2B . 0.9700 ?
    C3 C4 . 1.529(3) ?
    C3 H3A . 0.9700 ?
    C3 H3B . 0.9700 ?
    C4 C5 . 1.512(3) ?
    C4 C7 . 1.543(3) ?
    C4 H4 . 0.9800 ?
    C5 C6 . 1.537(4) ?
    C5 H5A . 0.9700 ?
    C5 H5B . 0.9700 ?
    C6 H6A . 0.9700 ?
    C6 H6B . 0.9700 ?
    C7 C15 . 1.512(3) ?
    C7 C8 . 1.516(3) ?
    C7 H7 . 0.9800 ?
    C8 C9 . 1.318(4) ?
    C8 H8 . 0.9300 ?
    C9 C10 . 1.468(5) ?
    C9 H9 . 0.9300 ?
    C10 C16 . 1.505(3) ?
    C10 H10A . 0.9700 ?
    C10 H10B . 0.9700 ?
    C11 C12 . 1.367(3) ?
    C11 C16 . 1.395(3) ?
    C11 H11 . 0.9300 ?
    C12 C13 . 1.400(3) ?
    C13 C14 . 1.371(3) ?
    C14 C15 . 1.406(3) ?
    C14 H14 . 0.9300 ?
    C15 C16 . 1.384(3) ?
    C17 H17A . 0.9600 ?
    C17 H17B . 0.9600 ?
    C17 H17C . 0.9600 ?
    C18 H18A . 0.9600 ?
    C18 H18B . 0.9600 ?
    C18 H18C . 0.9600 ?
loop_
    _geom_angle_atom_site_label_1
    _geom_angle_atom_site_label_2
    _geom_angle_atom_site_label_3
    _geom_angle_site_symmetry_1
    _geom_angle_site_symmetry_3
    _geom_angle
    _geom_angle_publ_flag
    C13 O1 C17 . . 117.13(16) ?
    C12 O2 C18 . . 117.82(19) ?
    C2 C1 C6 . . 111.0(3) ?
    C2 C1 H1A . . 109.4 ?
    C6 C1 H1A . . 109.4 ?
    C2 C1 H1B . . 109.4 ?
    C6 C1 H1B . . 109.4 ?
    H1A C1 H1B . . 108.0 ?
    C1 C2 C3 . . 111.7(3) ?
    C1 C2 H2A . . 109.3 ?
    C3 C2 H2A . . 109.3 ?
    C1 C2 H2B . . 109.3 ?
    C3 C2 H2B . . 109.3 ?
    H2A C2 H2B . . 107.9 ?
    C2 C3 C4 . . 111.1(2) ?
    C2 C3 H3A . . 109.4 ?
    C4 C3 H3A . . 109.4 ?
    C2 C3 H3B . . 109.4 ?
    C4 C3 H3B . . 109.4 ?
    H3A C3 H3B . . 108.0 ?
    C5 C4 C3 . . 109.39(18) ?
    C5 C4 C7 . . 113.54(19) ?
    C3 C4 C7 . . 114.01(19) ?
    C5 C4 H4 . . 106.4 ?
    C3 C4 H4 . . 106.4 ?
    C7 C4 H4 . . 106.4 ?
    C4 C5 C6 . . 110.9(3) ?
    C4 C5 H5A . . 109.5 ?
    C6 C5 H5A . . 109.5 ?
    C4 C5 H5B . . 109.5 ?
    C6 C5 H5B . . 109.5 ?
    H5A C5 H5B . . 108.0 ?
    C1 C6 C5 . . 111.1(3) ?
    C1 C6 H6A . . 109.4 ?
    C5 C6 H6A . . 109.4 ?
    C1 C6 H6B . . 109.4 ?
    C5 C6 H6B . . 109.4 ?
    H6A C6 H6B . . 108.0 ?
    C15 C7 C8 . . 110.8(2) ?
    C15 C7 C4 . . 112.31(16) ?
    C8 C7 C4 . . 112.98(18) ?
    C15 C7 H7 . . 106.8 ?
    C8 C7 H7 . . 106.8 ?
    C4 C7 H7 . . 106.8 ?
    C9 C8 C7 . . 124.2(2) ?
    C9 C8 H8 . . 117.9 ?
    C7 C8 H8 . . 117.9 ?
    C8 C9 C10 . . 124.4(2) ?
    C8 C9 H9 . . 117.8 ?
    C10 C9 H9 . . 117.8 ?
    C9 C10 C16 . . 113.5(2) ?
    C9 C10 H10A . . 108.9 ?
    C16 C10 H10A . . 108.9 ?
    C9 C10 H10B . . 108.9 ?
    C16 C10 H10B . . 108.9 ?
    H10A C10 H10B . . 107.7 ?
    C12 C11 C16 . . 121.65(18) ?
    C12 C11 H11 . . 119.2 ?
    C16 C11 H11 . . 119.2 ?
    C11 C12 O2 . . 125.58(18) ?
    C11 C12 C13 . . 119.05(17) ?
    O2 C12 C13 . . 115.35(16) ?
    O1 C13 C14 . . 125.16(16) ?
    O1 C13 C12 . . 115.19(15) ?
    C14 C13 C12 . . 119.65(16) ?
    C13 C14 C15 . . 121.65(17) ?
    C13 C14 H14 . . 119.2 ?
    C15 C14 H14 . . 119.2 ?
    C16 C15 C14 . . 118.14(17) ?
    C16 C15 C7 . . 123.28(18) ?
    C14 C15 C7 . . 118.58(17) ?
    C15 C16 C11 . . 119.85(17) ?
    C15 C16 C10 . . 121.5(2) ?
    C11 C16 C10 . . 118.7(2) ?
    O1 C17 H17A . . 109.5 ?
    O1 C17 H17B . . 109.5 ?
    H17A C17 H17B . . 109.5 ?
    O1 C17 H17C . . 109.5 ?
    H17A C17 H17C . . 109.5 ?
    H17B C17 H17C . . 109.5 ?
    O2 C18 H18A . . 109.5 ?
    O2 C18 H18B . . 109.5 ?
    H18A C18 H18B . . 109.5 ?
    O2 C18 H18C . . 109.5 ?
    H18A C18 H18C . . 109.5 ?
    H18B C18 H18C . . 109.5 ?
loop_
    _geom_hbond_atom_site_label_D
    _geom_hbond_atom_site_label_H
    _geom_hbond_atom_site_label_A
    _geom_hbond_site_symmetry_A
    _geom_hbond_distance_DH
    _geom_hbond_distance_HA
    _geom_hbond_distance_DA
    _geom_hbond_angle_DHA
    C18 H18A O2 2_756 0.96 2.59 3.272(3) 129
_iucr_refine_instructions_details
;
TITL CHENsy Dec 31 2013
CELL  1.54180   9.0635   6.3973  13.9872   90.000  104.241   90.000
ZERR     2.00   0.0004   0.0003   0.0007    0.000    0.005    0.000
LATT  -1
SYMM  - X, 1/2 + Y, - Z
SFAC  C    H    O
UNIT  36   48   4
MERG   2
EXTI    0.01914
FMAP   2
PLAN   12
ACTA
BOND   $H
WGHT     0.06210     0.02780
L.S.   4
FVAR    15.05895
O1    3    0.675709    0.552385    0.461741    11.00000    0.07455    0.07472 =
        0.05471   -0.00160    0.02051   -0.01956
O2    3    0.834937    0.880670    0.521805    11.00000    0.07045    0.05961 =
        0.09408    0.00358    0.03665   -0.01307
C1    1    0.222060    0.345820    0.846664    11.00000    0.13626    0.10610 =
        0.20271    0.00691    0.11657   -0.00313
AFIX   23
H1A   2    0.252707    0.372839    0.917018    11.00000   -1.20000
H1B   2    0.111786    0.339263    0.827267    11.00000   -1.20000
AFIX    0
C2    1    0.286937    0.140017    0.824890    11.00000    0.15403    0.09091 =
        0.14098   -0.00997    0.09205   -0.03542
AFIX   23
H2A   2    0.246271    0.105304    0.755919    11.00000   -1.20000
H2B   2    0.255932    0.031389    0.864239    11.00000   -1.20000
AFIX    0
C3    1    0.459732    0.146261    0.847172    11.00000    0.14046    0.05698 =
        0.09127    0.00644    0.05774   -0.00174
AFIX   23
H3A   2    0.497222    0.013293    0.829561    11.00000   -1.20000
H3B   2    0.500991    0.167792    0.917316    11.00000   -1.20000
AFIX    0
C4    1    0.514000    0.321660    0.789854    11.00000    0.08397    0.05720 =
        0.05924    0.00817    0.02866    0.00322
AFIX   13
H4    2    0.467098    0.295810    0.719916    11.00000   -1.20000
AFIX    0
C5    1    0.451363    0.528070    0.814877    11.00000    0.09389    0.05620 =
        0.10329    0.01129    0.04651    0.00708
AFIX   23
H5A   2    0.483218    0.638912    0.777072    11.00000   -1.20000
H5B   2    0.492110    0.558180    0.884338    11.00000   -1.20000
AFIX    0
C6    1    0.276597    0.522268    0.791884    11.00000    0.09690    0.10157 =
        0.20219    0.02764    0.08142    0.01464
AFIX   23
H6A   2    0.239274    0.654266    0.810734    11.00000   -1.20000
H6B   2    0.235664    0.503908    0.721501    11.00000   -1.20000
AFIX    0
C7    1    0.687579    0.324198    0.800905    11.00000    0.08107    0.05835 =
        0.05621    0.00638    0.01834    0.01786
AFIX   13
H7    2    0.715593    0.184753    0.782309    11.00000   -1.20000
AFIX    0
C8    1    0.777534    0.361441    0.906177    11.00000    0.09531    0.10347 =
        0.05904    0.02162    0.00932    0.02735
AFIX   43
H8    2    0.774544    0.258833    0.952763    11.00000   -1.20000
AFIX    0
C9    1    0.859711    0.529995    0.935878    11.00000    0.09185    0.12301 =
        0.05704   -0.00679   -0.00470    0.02459
AFIX   43
H9    2    0.907687    0.540944    1.002583    11.00000   -1.20000
AFIX    0
C10   1    0.880600    0.701529    0.870787    11.00000    0.08737    0.09440 =
        0.06609   -0.02052    0.00035    0.00906
AFIX   23
H10A  2    0.988198    0.734284    0.883704    11.00000   -1.20000
H10B  2    0.828652    0.824658    0.886452    11.00000   -1.20000
AFIX    0
C11   1    0.857864    0.788402    0.693858    11.00000    0.04741    0.05615 =
        0.08116   -0.01405    0.01572   -0.00345
AFIX   43
H11   2    0.916935    0.905862    0.715855    11.00000   -1.20000
AFIX    0
C12   1    0.808550    0.753004    0.594749    11.00000    0.04307    0.05273 =
        0.07425   -0.00116    0.02294    0.00059
C13   1    0.720440    0.575372    0.561851    11.00000    0.04488    0.05323 =
        0.05447   -0.00411    0.01685   -0.00106
C14   1    0.685081    0.440850    0.629177    11.00000    0.04879    0.04978 =
        0.05703   -0.00428    0.01566   -0.00278
AFIX   43
H14   2    0.627421    0.322387    0.606806    11.00000   -1.20000
AFIX    0
C15   1    0.733814    0.477480    0.731246    11.00000    0.05465    0.05439 =
        0.05317   -0.00176    0.01396    0.01151
C16   1    0.821819    0.652768    0.762849    11.00000    0.05327    0.06366 =
        0.06232   -0.01386    0.00696    0.00954
C17   1    0.581168    0.380761    0.425227    11.00000    0.09823    0.08177 =
        0.05844   -0.00496    0.00321   -0.02947
AFIX  137
H17A  2    0.555959    0.382641    0.354432    11.00000   -1.50000
H17B  2    0.489563    0.389504    0.447833    11.00000   -1.50000
H17C  2    0.633568    0.253202    0.448540    11.00000   -1.50000
AFIX    0
C18   1    0.942448    1.044059    0.549845    11.00000    0.08385    0.06033 =
        0.14561   -0.00667    0.05528   -0.01860
AFIX  137
H18A  2    0.957764    1.112134    0.491882    11.00000   -1.50000
H18B  2    1.037269    0.987172    0.587028    11.00000   -1.50000
H18C  2    0.905150    1.143566    0.589623    11.00000   -1.50000
AFIX    0
HKLF 4
END
;
data_global
_journal_date_recd_electronic     2014-04-24
_journal_date_accepted     2014-05-06
_journal_name_full     'Acta Crystallographica, Section E'
_journal_year     2014
_journal_volume     70
_journal_issue      6
_journal_page_first     o671
_journal_page_last     o671
_journal_paper_category     QO
_journal_paper_doi     10.1107/S1600536814010204
_journal_coeditor_code     XU5788
_publ_contact_author_name     'Wei-Yong Shi'
_publ_contact_author_address
;
Institute of Biotechnology
Zhejiang University
People's Republic of China
;
_publ_contact_author_email     'wyshi@zju.edu.cn'
_publ_contact_author_phone     .
_publ_section_title
;
1-Cyclohexyl-6,7-dimethoxy-1,4-dihydronaphthalene
;
loop_
    _publ_author_name
    _publ_author_address
    'Shao-Yuan Chen'
;
Institute of Biotechnology
Zhejiang University
People's Republic of China
;
    'Ya-Ping Zhang'
;
Institute of Biotechnology
Zhejiang University
People's Republic of China
;
    'Bing Huang'
;
College of Pharmaceutical Science
Zhejiang University
People's Republic of China
;
    'Jia-Jun Yu'
;
College of Agriculture and Biotechnology
Zhejiang University
People's Republic of China
;
    'Wei-Yong Shi'
;
College of Environmental & Resource Sciences
Zhejiang University
People's Republic of China
;
