# Supplementary material for: 1-Cyclo­hexyl-6,7-dimeth­oxy-1,4-di­hydro­naphthalene
Source: Acta Crystallogr Sect E Struct Rep Online. 2014 May 17;70(Pt 6):o671. doi: 10.1107/S1600536814010204 (PMC4051087; doi:10.1107/S1600536814010204)
Supplement: Supplementary file 2 [file e-70-0o671-Isup2.hkl]

#
# h,k,l, Fc-squared, Fo-squared, sigma(Fo-squared) and status flag
#
data_I
_shelx_title ' CHENsy Dec 31 2013'
_shelx_refln_list_code          4
_shelx_F_calc_maximum       79.01
_exptl_crystal_F_000       296.00
_reflns_d_resolution_high  0.8341
 
loop_
 _symmetry_equiv_pos_as_xyz
 'x, y, z'
 '-x, y+1/2, -z'
 
_cell_length_a     9.0635
_cell_length_b     6.3973
_cell_length_c    13.9872
_cell_angle_alpha  90.000
_cell_angle_beta  104.241
_cell_angle_gamma  90.000
 
_shelx_F_squared_multiplier     1.000
 
loop_
 _refln_index_h
 _refln_index_k
 _refln_index_l
 _refln_F_squared_calc
 _refln_F_squared_meas
 _refln_F_squared_sigma
 _refln_observed_status
   1  -7   0        9.35       11.13      1.01 o
   2  -7   0        2.81        2.98      0.65 o
   3  -7   0        0.93        0.52      0.47 o
   4  -7   0        4.70        4.75      0.62 o
   1  -6   0        8.22        6.66      0.94 o
   2  -6   0        3.07        3.42      0.78 o
   3  -6   0        3.48        4.18      0.63 o
   4  -6   0        4.76        4.81      0.98 o
   5  -6   0        1.67        0.85      0.33 o
   6  -6   0        1.82        1.55      0.31 o
   2  -5   0       14.77       15.77      1.18 o
   3  -5   0        2.74        2.81      0.85 o
   4  -5   0        0.40        0.26      0.82 o
   5  -5   0        7.36        7.09      0.75 o
   6  -5   0        0.95        0.62      0.42 o
   7  -5   0        1.75        1.48      0.50 o
   0  -4   0      204.42      184.81      6.86 o
   1  -4   0       27.72       23.37      1.51 o
   2  -4   0        0.29       -0.31      0.42 o
   3  -4   0       21.97       24.73      1.36 o
   4  -4   0        1.60        1.96      0.48 o
   5  -4   0       22.76       20.62      1.43 o
   6  -4   0        1.91        2.20      0.56 o
   7  -4   0        0.21        0.18      0.54 o
   8  -4   0        1.45        1.60      0.49 o
   1  -3   0        2.96        2.42      0.63 o
   2  -3   0      135.13      143.93      4.05 o
   3  -3   0       89.75       90.32      5.01 o
   4  -3   0       20.99       25.58      1.06 o
   5  -3   0       73.39       73.37      2.20 o
   6  -3   0        1.32        1.41      0.49 o
   7  -3   0        1.97        1.89      0.77 o
   8  -3   0        3.46        3.27      0.85 o
   9  -3   0        2.12        1.62      0.53 o
   0  -2   0      211.68      214.34      4.67 o
   1  -2   0       78.93       65.60      2.84 o
   2  -2   0       80.51       72.47      2.38 o
   3  -2   0      601.10      596.35     10.53 o
   4  -2   0       72.31       73.18      2.56 o
   5  -2   0      132.52      131.53      2.64 o
   6  -2   0       23.64       20.98      2.35 o
   7  -2   0       11.19       10.53      0.79 o
   8  -2   0        3.08        2.75      0.55 o
   9  -2   0        0.60       -0.19      0.50 o
  10  -2   0        0.78        1.27      0.33 o
   1  -1   0     2908.63     2995.95     16.12 o
   2  -1   0     2645.74     2505.02     16.78 o
   3  -1   0      195.33      189.03      4.57 o
   4  -1   0      380.61      388.18      7.13 o
   5  -1   0      158.35      172.78      7.84 o
   6  -1   0       64.54       69.51      1.63 o
   7  -1   0        7.08        8.23      0.66 o
   8  -1   0        7.98        6.50      0.63 o
   9  -1   0        2.76        3.51      0.72 o
  10  -1   0        2.06        1.99      0.45 o
   1   0   0      219.16      227.95      9.77 o
   2   0   0     2795.05     3013.53     11.17 o
   3   0   0      705.14      617.52      9.52 o
   4   0   0      122.79      130.75      3.18 o
   5   0   0      199.00      215.47      7.95 o
   6   0   0       92.82       96.51      1.61 o
   7   0   0       54.15       54.30      1.33 o
   8   0   0       22.39       23.67      0.92 o
   9   0   0        7.99        9.54      0.85 o
  10   0   0        0.06        0.32      0.43 o
   1   1   0     2904.38     2764.02     17.81 o
   2   1   0     2638.73     2682.49     19.27 o
   3   1   0      195.39      201.67      5.52 o
   4   1   0      378.60      401.49      8.65 o
   5   1   0      157.96      169.88      3.21 o
   6   1   0       64.59       69.55      1.39 o
   7   1   0        7.09        7.97      0.58 o
   8   1   0        7.82        6.05      0.74 o
   9   1   0        2.76        2.59      0.52 o
  10   1   0        2.02        1.69      0.58 o
   0   2   0      211.99      210.37      5.13 o
   1   2   0       77.92       66.61      1.87 o
   2   2   0       80.10       72.44      5.45 o
   3   2   0      598.26      589.27     10.63 o
   4   2   0       72.28       76.18      3.24 o
   5   2   0      132.22      132.36      1.97 o
   6   2   0       23.40       22.19      0.95 o
   7   2   0       11.33       11.77      0.84 o
   8   2   0        3.09        3.39      0.56 o
   9   2   0        0.63        0.72      0.38 o
  10   2   0        0.79        0.81      0.27 o
   1   3   0        3.15        2.53      1.29 o
   2   3   0      135.17      141.29      4.71 o
   3   3   0       89.85       90.88      2.12 o
   4   3   0       21.00       22.52      1.39 o
   5   3   0       73.01       72.36      2.95 o
   6   3   0        1.32        1.11      0.65 o
   7   3   0        2.08        1.56      0.75 o
   8   3   0        3.46        3.28      0.59 o
   9   3   0        2.13        2.06      0.50 o
   0   4   0      203.85      180.07      3.57 o
   1   4   0       28.02       21.75      1.20 o
   2   4   0        0.31        0.68      0.56 o
   3   4   0       21.84       22.90      1.57 o
   4   4   0        1.66        1.41      0.78 o
   5   4   0       22.84       19.85      1.74 o
   6   4   0        1.90        2.56      0.91 o
   7   4   0        0.22        0.20      0.17 o
   8   4   0        1.46        0.35      0.49 o
   1   5   0        1.24        0.80      0.51 o
   2   5   0       14.98       14.09      1.46 o
   3   5   0        2.75        2.60      0.82 o
   4   5   0        0.36       -0.66      0.66 o
   5   5   0        7.40        7.19      1.09 o
   6   5   0        0.94        0.48      0.26 o
   7   5   0        1.72        0.80      0.30 o
   0   6   0       13.18       11.98      1.20 o
   1   6   0        8.27        7.35      0.62 o
   2   6   0        3.15        4.24      0.77 o
   3   6   0        3.46        5.84      0.92 o
   4   6   0        4.82        4.86      0.95 o
   5   6   0        1.66        1.20      0.60 o
   6   6   0        1.87        1.74      0.49 o
   1   7   0        9.45       11.34      0.94 o
   2   7   0        2.88        2.24      0.60 o
   3   7   0        0.92        0.68      0.42 o
   4   7   0        4.79        4.41      0.62 o
  -4  -7   1        1.22        1.88      0.50 o
  -3  -7   1        0.47        0.77      0.47 o
  -2  -7   1        2.12        2.01      0.35 o
  -1  -7   1        0.67        0.36      0.31 o
   0  -7   1        7.31        5.94      0.79 o
   1  -7   1       15.82       16.52      0.82 o
   2  -7   1       18.06       19.22      1.27 o
   3  -7   1        9.98       10.26      0.93 o
   4  -7   1        3.53        2.76      0.55 o
  -6  -6   1        1.21        1.89      0.42 o
  -5  -6   1        2.06        1.46      0.31 o
  -4  -6   1        2.48        2.77      0.78 o
  -3  -6   1        1.28        1.35      0.87 o
  -2  -6   1        6.95        6.45      0.91 o
  -1  -6   1       11.15       10.50      1.02 o
   0  -6   1       50.94       49.94      2.06 o
   1  -6   1       12.42       14.00      1.30 o
   2  -6   1       11.11       12.09      1.25 o
   3  -6   1        1.98        2.01      0.67 o
   4  -6   1        0.51        0.17      0.62 o
   5  -6   1        0.81        0.52      0.28 o
   6  -6   1        2.30        1.37      0.34 o
  -7  -5   1        0.19        0.38      0.26 o
  -6  -5   1        1.03        0.86      0.62 o
  -5  -5   1        5.07        5.12      0.64 o
  -4  -5   1        1.03        0.08      0.85 o
  -3  -5   1       30.67       30.04      1.22 o
  -2  -5   1       15.04       14.87      1.14 o
  -1  -5   1       28.41       24.07      2.34 o
   0  -5   1       69.60       64.79      3.39 o
   1  -5   1       43.07       41.26      4.18 o
   2  -5   1       34.47       34.41      2.86 o
   3  -5   1        2.67        2.93      0.87 o
   4  -5   1       31.22       27.98      1.86 o
   5  -5   1        2.92        4.27      0.62 o
   6  -5   1        4.12        3.94      0.59 o
   7  -5   1        0.38        0.01      0.36 o
  -8  -4   1        1.88        1.62      0.51 o
  -7  -4   1        2.36        2.46      0.44 o
  -6  -4   1        0.17        0.05      0.50 o
  -5  -4   1        4.93        5.32      0.87 o
  -4  -4   1       23.76       25.07      1.46 o
  -3  -4   1        8.59       12.12      0.98 o
  -2  -4   1       13.28       14.50      0.99 o
  -1  -4   1       34.79       33.09      2.21 o
   0  -4   1       19.01       16.19      1.59 o
   1  -4   1        8.40       10.75      1.16 o
   2  -4   1        3.69        3.86      0.69 o
   3  -4   1       35.69       37.66      1.71 o
   4  -4   1       27.30       26.31      1.34 o
   5  -4   1        1.27        0.08      0.56 o
   6  -4   1        0.84        0.27      0.46 o
   7  -4   1       14.01       15.18      1.31 o
   8  -4   1        0.34        0.18      0.46 o
  -9  -3   1        0.69        1.02      0.47 o
  -8  -3   1        3.58        3.77      0.89 o
  -7  -3   1       54.55       56.87      2.49 o
  -6  -3   1      111.32      111.62      2.16 o
  -5  -3   1       22.08       24.90      1.00 o
  -4  -3   1       20.23       17.10      1.37 o
  -3  -3   1       56.72       57.23      3.80 o
  -2  -3   1       37.80       41.21      3.29 o
  -1  -3   1       61.91       62.51      1.91 o
   0  -3   1       70.02       69.03      1.91 o
   1  -3   1      407.20      408.75      4.46 o
   2  -3   1      101.57      126.85      3.95 o
   3  -3   1       65.43       75.72      3.25 o
   4  -3   1        0.25        0.12      0.27 o
   5  -3   1       12.15       10.79      0.65 o
   6  -3   1        0.08       -0.06      0.31 o
   7  -3   1        4.20        4.70      1.04 o
   8  -3   1        2.90        3.20      0.78 o
   9  -3   1        1.68        1.50      0.55 o
 -10  -2   1        1.33        1.56      0.37 o
  -9  -2   1        1.19        1.22      0.37 o
  -8  -2   1        4.30        3.85      0.99 o
  -7  -2   1       11.83       11.81      1.26 o
  -6  -2   1      101.17      113.49      2.66 o
  -5  -2   1      156.90      168.69      5.11 o
  -4  -2   1      272.77      272.70     10.88 o
  -3  -2   1      708.06      676.59      6.55 o
  -2  -2   1      696.34      623.78      6.64 o
  -1  -2   1      462.38      402.77      4.81 o
   0  -2   1      388.62      354.69      4.03 o
   1  -2   1      224.72      220.14      3.87 o
   2  -2   1       82.24       82.00      3.10 o
   3  -2   1      459.26      468.61      9.43 o
   4  -2   1      137.76      160.63      5.71 o
   5  -2   1       27.65       32.20      0.95 o
   6  -2   1        5.94        6.45      0.65 o
   7  -2   1       39.83       39.15      1.47 o
   8  -2   1        1.36        0.82      0.48 o
   9  -2   1        0.19       -0.36      0.58 o
 -10  -1   1        4.14        5.07      0.74 o
  -9  -1   1       10.50        9.73      0.72 o
  -8  -1   1        1.03        1.24      0.34 o
  -7  -1   1       71.29       69.85      2.28 o
  -6  -1   1       44.45       47.13      1.30 o
  -5  -1   1       11.64       10.54      1.17 o
  -4  -1   1     1126.01     1171.46     15.06 o
  -3  -1   1     1352.28     1315.53     10.12 o
  -2  -1   1     5080.85     5167.73     25.20 o
  -1  -1   1     1894.25     1942.11     12.74 o
   0  -1   1     1776.25     1844.79     15.36 o
   1  -1   1      540.06      556.30      3.91 o
   2  -1   1      352.92      299.98      2.99 o
   3  -1   1       64.83       53.57      2.51 o
   4  -1   1      103.15      104.92      3.65 o
   5  -1   1      191.43      203.46      4.58 o
   6  -1   1       17.45       15.90      0.83 o
   7  -1   1        3.78        2.94      0.58 o
   8  -1   1        0.44        0.43      0.54 o
  10  -1   1        0.24       -0.15      0.15 o
 -10   0   1        1.78        1.72      0.47 o
  -9   0   1        6.93        6.57      0.68 o
  -8   0   1       84.13       88.00      1.84 o
  -7   0   1        0.75        1.06      0.31 o
  -6   0   1       66.31       71.38      1.89 o
  -5   0   1      271.41      297.59      9.21 o
  -4   0   1      230.97      219.05      3.83 o
  -3   0   1      606.13      550.84      6.57 o
  -2   0   1     2117.85     2103.31      9.25 o
  -1   0   1      723.02      714.11      3.94 o
   0   0   1      430.62      423.42      3.08 o
   1   0   1     1104.02     1183.02      7.46 o
   2   0   1      779.42      742.73     23.20 o
   3   0   1      248.83      215.33      2.64 o
   4   0   1       21.47       21.25      1.56 o
   5   0   1      137.28      149.08      2.25 o
   6   0   1       12.45        8.98      0.49 o
   7   0   1       22.14       21.01      1.08 o
   8   0   1        7.76        6.57      0.98 o
   9   0   1        6.82        7.43      0.74 o
  10   0   1        0.10        0.20      0.31 o
 -10   1   1        4.08        3.68      1.14 o
  -9   1   1       10.53       10.32      0.81 o
  -8   1   1        1.01        0.98      0.37 o
  -7   1   1       71.20       72.82      1.62 o
  -6   1   1       44.25       45.46      1.37 o
  -5   1   1       11.51       11.58      2.27 o
  -4   1   1     1122.19     1164.81     16.68 o
  -2   1   1     5081.26     5136.19     27.46 o
  -1   1   1     1896.70     1940.88     13.38 o
   1   1   1      538.12      557.25      7.48 o
   3   1   1       65.19       58.32      3.08 o
   4   1   1      104.61      104.25      4.55 o
   5   1   1      191.97      204.47      3.02 o
   6   1   1       17.45       17.62      0.93 o
   7   1   1        3.85        3.13      0.70 o
   8   1   1        0.41        0.05      0.76 o
   9   1   1        1.15        0.83      0.29 o
  10   1   1        0.22        0.47      0.31 o
 -10   2   1        1.34        0.61      0.32 o
  -9   2   1        1.19        1.12      0.34 o
  -8   2   1        4.34        3.80      0.83 o
  -7   2   1       11.92       11.82      0.89 o
  -6   2   1      100.70      105.80      2.31 o
  -5   2   1      155.82      166.48      1.87 o
  -4   2   1      272.59      273.44      8.32 o
  -3   2   1      705.17      682.32     11.45 o
  -2   2   1      698.43      644.31      7.21 o
  -1   2   1      462.45      405.01      4.39 o
   0   2   1      388.05      342.80      2.73 o
   1   2   1      222.95      207.56      5.86 o
   2   2   1       82.44       79.86      4.08 o
   3   2   1      458.72      474.50     10.79 o
   4   2   1      137.30      149.12      4.48 o
   5   2   1       27.61       32.60      0.97 o
   6   2   1        6.07        6.33      0.56 o
   7   2   1       39.77       38.87      1.33 o
   8   2   1        1.34        0.99      0.43 o
   9   2   1        0.18        0.46      0.32 o
  -9   3   1        0.67        0.54      0.46 o
  -8   3   1        3.61        3.84      1.01 o
  -7   3   1       53.94       52.59      1.92 o
  -6   3   1      111.35      108.44      7.20 o
  -5   3   1       21.92       26.21      1.57 o
  -4   3   1       20.21       17.73      1.21 o
  -3   3   1       56.94       57.18      3.73 o
  -2   3   1       37.98       33.21      2.32 o
  -1   3   1       60.22       64.41      3.27 o
   0   3   1       70.05       67.30      3.83 o
   1   3   1      406.37      415.01     10.18 o
   2   3   1      101.62      118.17      7.05 o
   3   3   1       65.42       69.29      1.90 o
   4   3   1        0.25        0.19      0.43 o
   5   3   1       12.37       11.01      0.80 o
   6   3   1        0.08        0.39      0.54 o
   7   3   1        4.32        3.79      1.00 o
   8   3   1        2.90        2.37      0.58 o
   9   3   1        1.68        2.26      0.53 o
  -9   4   1        4.75        4.28      0.59 o
  -8   4   1        1.86        1.15      0.66 o
  -7   4   1        2.36        1.13      0.38 o
  -6   4   1        0.18       -0.55      0.70 o
  -5   4   1        5.04        4.82      0.86 o
  -4   4   1       23.78       26.37      1.28 o
  -3   4   1        8.58        9.31      1.06 o
  -2   4   1       13.09       13.45      1.06 o
  -1   4   1       34.58       33.43      1.58 o
   0   4   1       18.77       17.18      1.17 o
   1   4   1        8.51       10.33      0.79 o
   2   4   1        3.67        4.00      0.42 o
   3   4   1       35.94       38.04      1.85 o
   4   4   1       27.34       24.44      1.84 o
   5   4   1        1.31        0.44      0.68 o
   6   4   1        0.88        0.13      0.67 o
   7   4   1       13.97       14.30      0.96 o
   8   4   1        0.34        0.24      0.44 o
  -7   5   1        0.19        0.55      0.25 o
  -6   5   1        1.04        0.35      0.56 o
  -5   5   1        5.11        4.72      1.04 o
  -4   5   1        0.98       -0.13      0.91 o
  -3   5   1       30.75       27.97      1.99 o
  -2   5   1       15.08       14.39      1.42 o
  -1   5   1       28.44       28.05      1.18 o
   0   5   1       69.76       65.73      1.78 o
   1   5   1       43.27       39.07      2.05 o
   2   5   1       34.24       32.57      1.54 o
   3   5   1        2.65        2.38      0.73 o
   4   5   1       31.59       26.27      1.94 o
   5   5   1        2.90        2.85      0.90 o
   6   5   1        4.10        3.88      0.48 o
   7   5   1        0.37        0.63      0.17 o
  -6   6   1        1.26        0.63      0.34 o
  -5   6   1        2.08        1.57      0.62 o
  -4   6   1        2.45        1.55      0.78 o
  -3   6   1        1.30        1.11      0.67 o
  -2   6   1        7.08        8.81      1.16 o
  -1   6   1       11.14       11.23      1.12 o
   0   6   1       51.47       52.42      1.62 o
   1   6   1       12.38       13.59      0.98 o
   2   6   1       11.22       13.91      1.39 o
   3   6   1        1.98        1.95      0.82 o
   4   6   1        0.49        0.39      0.73 o
   5   6   1        0.80       -0.41      0.41 o
   6   6   1        2.31        1.75      0.40 o
  -4   7   1        1.26        2.16      0.50 o
  -3   7   1        0.47        0.33      0.47 o
  -2   7   1        2.13        1.73      0.62 o
  -1   7   1        0.70        0.77      0.33 o
   0   7   1        7.31        6.81      0.72 o
   1   7   1       15.85       16.11      1.16 o
   2   7   1       18.17       19.97      1.25 o
   3   7   1        9.98        9.99      0.89 o
   4   7   1        3.55        2.24      0.43 o
  -4  -7   2        2.84        2.81      0.42 o
  -3  -7   2        0.16        0.14      0.39 o
  -2  -7   2        6.18        6.74      0.55 o
  -1  -7   2        4.89        5.59      0.55 o
   0  -7   2        7.62        7.38      0.53 o
   1  -7   2        8.87        8.70      0.67 o
   2  -7   2       16.20       18.51      1.21 o
   3  -7   2        5.36        5.61      0.68 o
  -6  -6   2        0.41        0.79      0.39 o
  -5  -6   2        6.35        7.82      1.02 o
  -4  -6   2        1.79        1.59      0.68 o
  -3  -6   2        1.23        2.16      0.77 o
  -2  -6   2       21.07       19.74      1.54 o
   1  -6   2        2.78        2.71      0.92 o
   2  -6   2        5.28        4.44      1.06 o
   3  -6   2        8.37        8.53      0.82 o
   4  -6   2        9.57       10.55      1.12 o
   5  -6   2        3.37        4.04      0.45 o
  -7  -5   2        0.64        0.99      0.32 o
  -6  -5   2        2.91        2.32      0.48 o
  -5  -5   2       21.24       20.54      1.05 o
  -4  -5   2       15.49       12.23      1.40 o
  -3  -5   2       43.93       42.99      1.38 o
  -2  -5   2       45.06       44.25      3.41 o
  -1  -5   2      114.93      111.91      4.50 o
   0  -5   2      127.16      116.26      4.70 o
   1  -5   2        1.96        1.17      0.53 o
   2  -5   2       15.70       15.40      1.32 o
   3  -5   2        3.40        3.62      0.87 o
   4  -5   2        8.27        8.17      1.15 o
   5  -5   2       32.31       32.90      1.31 o
   6  -5   2        1.00        0.00      0.51 o
   7  -5   2        3.90        3.60      0.63 o
  -9  -4   2        6.02        5.22      0.54 o
  -8  -4   2        8.60        7.72      0.90 o
  -7  -4   2       19.33       19.71      2.31 o
  -6  -4   2        4.42        4.07      0.66 o
  -5  -4   2        9.68        9.06      0.75 o
  -4  -4   2       25.48       27.73      1.52 o
  -3  -4   2       16.78       17.49      2.20 o
  -2  -4   2      172.15      180.50      4.37 o
  -1  -4   2       33.57       32.98      2.23 o
   0  -4   2       32.97       31.75      2.11 o
   1  -4   2       18.80       20.18      1.37 o
   2  -4   2        4.22        3.48      0.74 o
   3  -4   2       67.10       68.51      2.33 o
   4  -4   2       20.03       19.75      0.79 o
   5  -4   2        2.20        1.63      0.37 o
   6  -4   2       17.40       16.08      0.98 o
   7  -4   2        3.00        3.53      0.81 o
   8  -4   2        3.98        3.18      0.62 o
  -9  -3   2        1.72        1.61      0.33 o
  -8  -3   2       26.65       26.32      1.65 o
  -7  -3   2       30.30       29.32      1.15 o
  -6  -3   2      131.69      139.71      2.39 o
  -5  -3   2       23.48       26.48      1.01 o
  -4  -3   2       35.79       34.59      1.45 o
  -3  -3   2       54.06       52.13      3.70 o
  -2  -3   2      132.18      140.30      5.51 o
  -1  -3   2      425.63      437.72      9.19 o
   0  -3   2       79.83       91.30      2.98 o
   1  -3   2      213.03      227.88      4.43 o
   2  -3   2       75.02       88.72      4.92 o
   3  -3   2        8.36        9.42      0.56 o
   4  -3   2        0.52       -0.02      0.21 o
   5  -3   2       42.85       43.58      1.29 o
   6  -3   2       12.42       14.64      0.92 o
   7  -3   2       22.05       21.19      1.11 o
   8  -3   2        0.61        0.69      0.61 o
   9  -3   2        5.09        4.77      0.64 o
 -10  -2   2        2.04        1.94      0.31 o
  -9  -2   2        1.38        1.49      0.43 o
  -8  -2   2        4.71        3.78      0.90 o
  -7  -2   2        1.38        1.67      0.66 o
  -6  -2   2      139.72      139.72      2.90 o
  -5  -2   2      723.93      720.45     10.61 o
  -4  -2   2      380.50      366.17      6.02 o
  -3  -2   2      255.81      253.03      4.70 o
  -2  -2   2      683.84      687.91     10.21 o
  -1  -2   2       27.44       27.82      1.89 o
   0  -2   2      286.95      256.81      5.17 o
   1  -2   2      111.95      118.97      3.01 o
   2  -2   2      110.78      100.73      4.40 o
   3  -2   2      212.12      217.11      6.52 o
   4  -2   2        4.38        5.81      0.86 o
   5  -2   2        1.65        1.52      0.28 o
   6  -2   2        8.10        8.98      0.88 o
   7  -2   2        1.22        1.96      0.56 o
   8  -2   2        3.55        3.73      0.67 o
   9  -2   2        0.03       -0.12      0.33 o
 -10  -1   2        8.42        8.13      1.03 o
  -9  -1   2        4.35        5.12      0.89 o
  -8  -1   2        3.76        3.08      0.36 o
  -7  -1   2        8.18        8.52      0.65 o
  -6  -1   2       33.40       33.18      1.07 o
  -5  -1   2       39.50       33.18      1.85 o
  -4  -1   2      395.67      388.20      5.61 o
  -3  -1   2      726.47      707.84      6.66 o
  -2  -1   2     1343.92     1278.82      7.80 o
   0  -1   2     2678.96     2724.01     13.36 o
   1  -1   2      520.36      510.03      3.67 o
   2  -1   2       72.63       64.87      2.53 o
   3  -1   2      145.89      135.49      4.08 o
   4  -1   2        9.36        7.24      1.11 o
   5  -1   2       44.65       46.81      2.19 o
   6  -1   2       23.31       21.42      1.04 o
   7  -1   2        7.33        8.90      0.74 o
   8  -1   2        0.96        1.51      0.53 o
   9  -1   2        0.57        0.45      0.49 o
 -10   0   2        5.60        5.65      0.83 o
  -9   0   2        1.97        1.91      0.42 o
  -8   0   2       34.58       33.92      1.12 o
  -7   0   2       43.52       41.45      1.26 o
  -6   0   2       29.96       35.27      1.16 o
  -5   0   2        0.33        0.50      1.29 o
  -4   0   2      381.87      399.89      5.57 o
  -3   0   2      640.46      638.12      6.15 o
  -2   0   2       80.83       60.52      1.63 o
  -1   0   2        0.00        0.08      0.21 o
   0   0   2      195.02      177.65      2.74 o
   1   0   2     2400.04     2248.34     35.22 o
   2   0   2        0.00        0.35      0.37 o
   3   0   2       15.54       13.59      0.67 o
   4   0   2      143.56      139.40      4.49 o
   5   0   2      118.33      108.56      2.38 o
   6   0   2        0.06        0.15      0.31 o
   7   0   2        4.64        5.84      0.67 o
   8   0   2        0.01        0.68      0.77 o
   9   0   2        0.09        0.33      0.37 o
  10   0   2        1.30        1.03      0.27 o
 -10   1   2        8.44        8.08      0.76 o
  -9   1   2        4.38        3.86      0.57 o
  -8   1   2        3.83        2.93      0.50 o
  -7   1   2        8.22        9.24      0.68 o
  -6   1   2       33.61       32.79      0.96 o
  -5   1   2       39.30       31.10      3.20 o
  -4   1   2      399.00      394.11      5.53 o
  -3   1   2      727.87      685.56      3.85 o
  -2   1   2     1348.39     1290.60     11.24 o
  -1   1   2      245.15      223.26      2.88 o
   0   1   2     2676.09     2707.43     17.29 o
   1   1   2      518.77      513.42      7.85 o
   2   1   2       71.96       67.45      3.18 o
   3   1   2      146.43      139.09      5.05 o
   4   1   2        9.06        3.86      1.23 o
   5   1   2       44.99       47.61      1.10 o
   6   1   2       23.21       21.46      1.07 o
   7   1   2        7.42        7.97      0.62 o
   8   1   2        0.94        0.71      0.57 o
   9   1   2        0.55        0.35      0.46 o
 -10   2   2        2.07        2.20      0.48 o
  -9   2   2        1.40        0.63      0.49 o
  -8   2   2        4.67        2.85      0.73 o
  -7   2   2        1.38        1.51      0.40 o
  -6   2   2      140.18      135.75      2.14 o
  -5   2   2      723.73      725.17      6.47 o
  -4   2   2      381.31      374.57      9.91 o
  -3   2   2      256.76      249.25      7.03 o
  -2   2   2      681.53      662.69      9.59 o
  -1   2   2       27.60       27.10      1.85 o
   0   2   2      287.50      246.12      6.08 o
   1   2   2      113.74      115.40      4.60 o
   2   2   2      111.00      108.66      4.95 o
   3   2   2      213.27      238.35      7.90 o
   4   2   2        4.30        6.18      0.56 o
   5   2   2        1.68        1.76      0.35 o
   6   2   2        8.07        8.79      0.65 o
   7   2   2        1.22        1.72      0.47 o
   8   2   2        3.52        3.15      0.60 o
   9   2   2        0.03       -0.25      0.32 o
  -9   3   2        1.67        1.59      0.61 o
  -8   3   2       26.80       27.24      2.03 o
  -7   3   2       29.99       27.54      1.14 o
  -6   3   2      131.97      140.74      2.27 o
  -5   3   2       23.38       28.30      1.15 o
  -4   3   2       35.73       34.50      1.18 o
  -3   3   2       54.01       58.60      3.73 o
  -2   3   2      132.43      132.66      4.59 o
  -1   3   2      424.19      413.64      8.81 o
   0   3   2       80.11       88.58      4.58 o
   1   3   2      213.36      241.60      8.16 o
   2   3   2       74.94       86.21      3.04 o
   3   3   2        8.23        9.14      0.84 o
   4   3   2        0.53        0.18      0.48 o
   5   3   2       42.81       44.87      1.90 o
   6   3   2       12.46       13.39      1.40 o
   7   3   2       21.78       19.24      1.70 o
   8   3   2        0.61        1.40      0.65 o
   9   3   2        5.10        5.21      0.70 o
  -9   4   2        5.94        5.38      0.65 o
  -8   4   2        8.53        7.64      0.95 o
  -7   4   2       19.40       19.86      1.63 o
  -6   4   2        4.54        3.99      0.61 o
  -5   4   2        9.79        8.39      0.83 o
  -4   4   2       25.54       27.59      1.18 o
  -3   4   2       16.90       18.83      1.45 o
  -2   4   2      171.77      172.59      3.93 o
  -1   4   2       33.39       32.81      1.98 o
   0   4   2       32.91       32.62      1.62 o
   1   4   2       18.80       19.83      0.87 o
   2   4   2        4.22        4.12      0.48 o
   3   4   2       67.64       64.80      3.62 o
   4   4   2       19.75       17.80      1.91 o
   5   4   2        2.21        1.36      0.87 o
   6   4   2       17.32       15.47      1.64 o
   7   4   2        3.00        3.23      0.78 o
   8   4   2        3.97        3.02      0.67 o
  -7   5   2        0.65        1.16      0.38 o
  -6   5   2        2.87        3.36      0.50 o
  -5   5   2       21.17       17.97      1.55 o
  -4   5   2       15.86       12.50      1.45 o
  -3   5   2       44.08       46.25      2.41 o
  -2   5   2       45.12       41.49      2.25 o
  -1   5   2      115.49      108.76      2.44 o
   0   5   2      126.89      122.07      2.41 o
   1   5   2        1.98        2.10      0.47 o
   2   5   2       15.84       16.36      0.87 o
   3   5   2        3.40        2.90      0.61 o
   4   5   2        8.38        7.00      1.17 o
   5   5   2       32.34       33.02      2.11 o
   6   5   2        0.99        1.56      0.34 o
   7   5   2        3.88        3.02      0.40 o
  -6   6   2        0.43        0.20      0.23 o
  -5   6   2        6.36        7.18      0.89 o
  -4   6   2        1.78        1.80      0.71 o
  -3   6   2        1.22        1.42      0.83 o
  -2   6   2       21.25       22.66      1.79 o
  -1   6   2       37.48       39.38      2.11 o
   0   6   2      112.68      110.28      2.27 o
   1   6   2        2.78        2.98      0.53 o
   2   6   2        5.31        4.58      1.02 o
   3   6   2        8.38        9.79      1.26 o
   4   6   2        9.41       10.51      1.21 o
   5   6   2        3.38        4.08      0.61 o
   6   6   2        5.36        5.08      0.52 o
  -3   7   2        0.16        0.75      0.43 o
  -2   7   2        6.22        6.92      0.84 o
  -1   7   2        4.85        5.66      0.67 o
   0   7   2        7.61        8.00      0.87 o
   1   7   2        8.82        8.10      0.77 o
   2   7   2       16.10       16.28      1.11 o
   3   7   2        5.38        4.96      0.60 o
  -4  -7   3        1.51        1.75      0.26 o
  -3  -7   3        0.37        0.28      0.12 o
  -2  -7   3        0.01        0.08      0.36 o
  -1  -7   3        2.48        3.07      0.56 o
   0  -7   3        9.90        8.58      0.97 o
   1  -7   3        0.55        0.74      0.34 o
   2  -7   3        7.07        7.77      0.78 o
   3  -7   3        1.21        2.09      0.42 o
  -6  -6   3        1.54        2.05      0.51 o
  -5  -6   3        2.85        3.18      0.73 o
  -4  -6   3        1.88        2.09      0.67 o
  -3  -6   3       13.06       13.82      1.29 o
  -2  -6   3       29.09       29.00      1.69 o
  -1  -6   3        3.87        4.15      0.92 o
   0  -6   3       41.26       40.43      1.92 o
   1  -6   3       49.06       50.77      2.51 o
   2  -6   3        2.76        2.04      0.77 o
   3  -6   3        3.63        2.50      0.55 o
   4  -6   3        3.83        4.57      0.74 o
   5  -6   3        1.11        0.11      0.58 o
  -7  -5   3        0.83        0.61      0.42 o
  -6  -5   3        1.39        1.53      0.84 o
  -5  -5   3        4.91        4.34      1.04 o
  -4  -5   3      101.45      103.61      3.37 o
  -3  -5   3       68.26       75.20      2.80 o
  -2  -5   3      120.71      105.04      6.10 o
  -1  -5   3       21.70       18.77      2.66 o
   0  -5   3        9.10        8.66      1.51 o
   1  -5   3        7.34        6.93      0.84 o
   2  -5   3        2.01        1.91      0.50 o
   3  -5   3       12.40       13.59      0.73 o
   4  -5   3       19.89       18.49      1.40 o
   5  -5   3       32.76       33.42      1.26 o
   6  -5   3        1.31        0.16      0.57 o
   7  -5   3        0.44        0.63      0.22 o
  -9  -4   3        8.48        8.86      0.77 o
  -8  -4   3       22.91       24.62      1.43 o
  -7  -4   3       15.00       13.22      0.82 o
  -6  -4   3       27.37       27.28      1.53 o
  -5  -4   3      108.63      104.77      2.18 o
  -4  -4   3       58.99       58.18      2.85 o
  -3  -4   3       91.14       94.82      2.50 o
  -2  -4   3       81.35       81.72      3.52 o
  -1  -4   3       69.70       71.22      3.28 o
   0  -4   3      199.41      204.22      5.24 o
   1  -4   3       31.20       30.54      1.44 o
   2  -4   3       26.02       29.17      1.12 o
   3  -4   3      116.57      122.91      2.30 o
   4  -4   3       13.85       13.40      0.70 o
   5  -4   3        1.78        1.10      0.39 o
   6  -4   3        1.61        1.95      0.41 o
   7  -4   3        5.74        5.94      0.92 o
   8  -4   3        0.03       -0.35      0.39 o
  -9  -3   3        8.74        7.64      0.96 o
  -8  -3   3       32.03       31.54      1.77 o
  -7  -3   3      108.21      108.27      2.18 o
  -6  -3   3      206.10      204.54      2.86 o
  -5  -3   3       80.14       85.49      1.70 o
  -4  -3   3       53.45       52.75      3.02 o
  -3  -3   3      268.96      284.16      5.70 o
  -2  -3   3      173.50      186.67      6.40 o
  -1  -3   3      399.15      414.96      8.87 o
   0  -3   3       37.55       34.51      1.85 o
   1  -3   3      237.90      268.76      4.74 o
   2  -3   3       29.63       28.66      1.28 o
   3  -3   3       22.41       25.57      0.94 o
   4  -3   3       13.03       13.23      0.72 o
   5  -3   3       25.08       23.81      0.94 o
   6  -3   3        5.24        3.91      0.58 o
   7  -3   3        3.84        3.83      0.62 o
   8  -3   3        5.16        5.23      0.67 o
 -10  -2   3        1.27        1.53      0.28 o
  -9  -2   3        3.76        4.12      0.82 o
  -8  -2   3       24.64       21.46      1.62 o
  -7  -2   3       47.67       42.23      2.07 o
  -6  -2   3       36.57       40.61      1.16 o
  -5  -2   3      293.89      297.39      2.88 o
  -4  -2   3       38.99       42.10      3.03 o
  -3  -2   3       66.86       68.31      3.59 o
  -2  -2   3       64.34       55.39      2.98 o
  -1  -2   3      119.19      115.43      3.88 o
   0  -2   3      164.27      160.84      4.02 o
   1  -2   3       56.28       61.78      2.62 o
   2  -2   3       14.43       10.47      1.58 o
   3  -2   3      234.28      244.78      7.75 o
   4  -2   3       32.14       29.99      1.30 o
   5  -2   3        0.38        0.65      0.31 o
   6  -2   3       37.45       39.67      1.46 o
   7  -2   3        9.12        7.85      0.80 o
   8  -2   3        2.65        2.64      0.54 o
   9  -2   3        1.45        0.95      0.59 o
 -10  -1   3        4.91        5.35      0.49 o
  -9  -1   3        5.09        5.08      0.92 o
  -8  -1   3        0.88        1.81      0.50 o
  -7  -1   3        3.86        3.95      0.76 o
  -6  -1   3        3.22        2.49      0.49 o
  -5  -1   3       21.48       20.15      1.60 o
  -4  -1   3       12.27       11.20      0.98 o
  -3  -1   3       89.27       84.47      2.37 o
  -2  -1   3      597.81      530.92      7.73 o
  -1  -1   3       81.50       75.60      2.59 o
   0  -1   3      678.34      653.07      6.57 o
   1  -1   3      626.32      580.73      5.11 o
   2  -1   3       15.62       13.90      0.89 o
   3  -1   3        0.58        0.55      0.31 o
   5  -1   3        1.29        1.29      0.64 o
   6  -1   3        0.66        1.01      0.48 o
   7  -1   3        2.89        1.89      0.45 o
   8  -1   3        4.68        4.98      0.67 o
   9  -1   3        0.78        0.49      0.57 o
 -10   0   3        0.69        1.06      0.39 o
  -9   0   3        0.20        1.29      0.64 o
  -8   0   3       14.97       13.58      0.99 o
  -7   0   3        0.00        0.47      0.43 o
  -6   0   3        2.66        2.81      0.33 o
  -5   0   3       90.59      113.48      3.55 o
  -4   0   3      228.30      268.06      4.85 o
  -3   0   3        0.20        0.33      0.37 o
  -2   0   3     1237.63     1207.36     19.74 o
  -1   0   3     1693.73     1742.91     12.67 o
   0   0   3     6243.14     6691.32     25.39 o
   1   0   3        9.18        8.78      0.64 o
   2   0   3      433.12      383.91      6.78 o
   3   0   3       64.77       69.79      3.31 o
   4   0   3       41.44       37.84      2.56 o
   5   0   3       14.15       10.86      0.56 o
   6   0   3        8.98        9.50      0.87 o
   7   0   3        0.55        0.64      0.39 o
   8   0   3        4.15        4.44      1.01 o
   9   0   3        0.99        0.91      0.36 o
 -10   1   3        4.99        4.11      0.48 o
  -9   1   3        5.15        5.03      0.49 o
  -8   1   3        0.85        0.93      0.31 o
  -7   1   3        3.87        3.53      0.48 o
  -6   1   3        3.14        3.51      0.34 o
  -5   1   3       21.19       22.64      1.21 o
  -4   1   3       11.88       11.12      1.04 o
  -3   1   3       89.27       85.15      2.43 o
  -2   1   3      598.01      546.95      8.22 o
  -1   1   3       81.05       68.83      2.57 o
   0   1   3      677.08      630.42      8.66 o
   1   1   3      627.32      595.30      9.40 o
   2   1   3       16.04       13.92      1.65 o
   3   1   3        0.58        1.08      0.86 o
   4   1   3       67.87       73.92      4.37 o
   5   1   3        1.23        0.45      0.20 o
   6   1   3        0.67        0.82      0.40 o
   7   1   3        2.90        3.25      0.44 o
   8   1   3        4.69        4.66      0.64 o
   9   1   3        0.80        1.24      0.35 o
 -10   2   3        1.29        0.83      0.75 o
  -9   2   3        3.86        3.86      0.59 o
  -8   2   3       24.80       26.86      1.43 o
  -7   2   3       47.82       46.79      1.70 o
  -6   2   3       36.82       42.23      1.07 o
  -5   2   3      295.01      300.42      3.41 o
  -4   2   3       38.90       47.69      3.71 o
  -3   2   3       67.89       63.32      3.73 o
  -2   2   3       63.38       54.40      1.94 o
  -1   2   3      118.88      113.21      4.10 o
   0   2   3      165.52      164.00      5.45 o
   1   2   3       56.56       57.37      3.56 o
   2   2   3       14.42       15.26      2.16 o
   3   2   3      234.96      231.39      8.20 o
   4   2   3       31.80       31.05      1.18 o
   5   2   3        0.38        0.32      0.46 o
   6   2   3       37.15       40.17      1.27 o
   7   2   3        9.27        8.72      0.66 o
   8   2   3        2.62        2.15      0.61 o
   9   2   3        1.46        1.35      0.35 o
  -9   3   3        8.74        9.09      1.03 o
  -8   3   3       32.26       33.74      1.44 o
  -7   3   3      108.87      108.60      2.67 o
  -6   3   3      206.46      202.65      3.28 o
  -5   3   3       80.18       85.26      1.42 o
  -4   3   3       53.42       52.67      1.04 o
  -3   3   3      268.15      274.07      3.83 o
  -2   3   3      172.91      188.46      5.51 o
  -1   3   3      403.11      397.36      9.24 o
   0   3   3       37.63       31.39      2.90 o
   1   3   3      238.36      267.00      8.88 o
   2   3   3       29.51       27.48      2.62 o
   3   3   3       22.16       26.00      0.95 o
   4   3   3       13.04       12.50      1.03 o
   5   3   3       25.00       22.23      1.48 o
   6   3   3        5.23        3.96      0.97 o
   7   3   3        3.81        3.31      0.79 o
   8   3   3        5.16        5.74      0.88 o
   9   3   3        1.19        0.72      0.37 o
  -9   4   3        8.45        6.94      0.73 o
  -8   4   3       22.81       24.47      1.59 o
  -7   4   3       15.13       13.01      1.35 o
  -6   4   3       27.41       26.07      1.23 o
  -5   4   3      109.16      103.70      1.95 o
  -4   4   3       59.13       55.54      1.37 o
  -3   4   3       91.65       94.47      3.12 o
  -2   4   3       81.42       84.92      1.96 o
  -1   4   3       69.77       67.95      1.61 o
   0   4   3      199.37      197.70      3.61 o
   1   4   3       31.60       29.27      1.26 o
   2   4   3       25.95       25.92      1.22 o
   3   4   3      116.46      117.39      3.64 o
   4   4   3       13.77       12.36      1.22 o
   5   4   3        1.76        0.56      0.84 o
   6   4   3        1.59        1.63      0.75 o
   7   4   3        5.82        5.35      0.85 o
   8   4   3        0.04       -0.10      0.30 o
  -7   5   3        0.82       -0.29      0.40 o
  -6   5   3        1.36        1.22      0.40 o
  -5   5   3        4.92        5.50      0.97 o
  -4   5   3      101.50       99.83      3.47 o
  -3   5   3       68.47       77.57      3.06 o
  -2   5   3      120.65      112.31      3.55 o
  -1   5   3       21.67       18.34      1.45 o
   0   5   3        8.93        8.20      0.61 o
   1   5   3        7.26        7.56      1.73 o
   2   5   3        2.08        2.77      0.58 o
   3   5   3       12.37       11.59      1.31 o
   4   5   3       19.73       16.61      1.57 o
   5   5   3       32.78       33.00      2.08 o
   6   5   3        1.34        0.82      0.37 o
   7   5   3        0.44        0.31      0.27 o
  -6   6   3        1.51        1.47      0.40 o
  -5   6   3        2.85        2.50      0.67 o
  -4   6   3        1.87        2.28      0.66 o
  -3   6   3       12.97       14.93      1.41 o
  -2   6   3       29.01       30.08      1.86 o
  -1   6   3        3.84        3.76      0.79 o
   0   6   3       40.88       44.10      1.46 o
   1   6   3       49.14       55.59      3.02 o
   2   6   3        2.76        1.20      0.44 o
   3   6   3        3.64        3.11      0.80 o
   4   6   3        3.85        3.53      0.76 o
   5   6   3        1.11        0.90      0.52 o
  -4   7   3        1.50        1.86      0.40 o
  -3   7   3        0.36        0.14      0.39 o
  -2   7   3        0.01       -0.42      0.43 o
  -1   7   3        2.52        3.06      0.65 o
   0   7   3        9.82       10.81      0.90 o
   2   7   3        6.96        7.02      0.67 o
   3   7   3        1.23        1.06      0.28 o
  -3  -7   4        0.17       -0.03      0.37 o
  -2  -7   4        1.79        1.16      0.42 o
  -1  -7   4        1.45        1.36      0.58 o
   0  -7   4       12.04       10.06      0.97 o
   1  -7   4        0.90        0.13      0.60 o
   2  -7   4        0.76        0.74      0.36 o
  -6  -6   4        4.90        4.49      0.65 o
  -5  -6   4        3.04        2.83      0.44 o
  -4  -6   4        4.70        5.10      0.88 o
  -3  -6   4        5.41        5.35      0.90 o
  -2  -6   4       11.97       12.30      1.13 o
  -1  -6   4        4.87        4.03      0.53 o
   0  -6   4        5.41        5.50      0.70 o
   1  -6   4        4.38        3.89      0.61 o
   2  -6   4       12.93       14.30      1.38 o
   3  -6   4        2.28        1.51      0.44 o
   4  -6   4        3.21        2.40      0.52 o
   5  -6   4        2.05        1.73      0.44 o
  -7  -5   4        5.91        8.36      0.84 o
  -6  -5   4       13.51       14.03      1.27 o
  -5  -5   4        2.25        2.06      0.84 o
  -4  -5   4       99.05      100.01      3.26 o
  -3  -5   4       20.99       18.90      1.47 o
  -2  -5   4       60.55       65.37      2.14 o
   0  -5   4       39.39       40.28      1.88 o
   1  -5   4       36.39       37.84      1.69 o
   2  -5   4       18.75       18.03      1.45 o
   3  -5   4        3.65        3.34      0.41 o
   4  -5   4        2.03        1.48      0.47 o
   5  -5   4        1.82        2.49      0.49 o
   6  -5   4        5.18        4.76      0.80 o
  -9  -4   4        9.51       10.80      0.81 o
  -8  -4   4       19.81       19.89      1.15 o
  -7  -4   4        0.57        0.32      0.49 o
  -6  -4   4      103.97      108.14      2.41 o
  -5  -4   4      157.08      167.63      3.73 o
  -4  -4   4       65.19       62.61      2.17 o
  -3  -4   4       45.12       47.23      1.76 o
  -2  -4   4       36.09       40.43      2.62 o
  -1  -4   4       15.22       12.03      1.81 o
   0  -4   4       30.54       30.25      3.57 o
   1  -4   4       65.68       73.06      3.56 o
   2  -4   4        2.96        2.71      0.49 o
   3  -4   4       31.36       30.68      2.07 o
   4  -4   4        5.89        6.40      1.15 o
   5  -4   4        0.18       -0.32      0.41 o
   6  -4   4        1.30        1.49      0.43 o
   7  -4   4        0.16        0.10      0.47 o
  -9  -3   4       19.12       20.41      1.37 o
  -8  -3   4        1.26        1.49      0.35 o
  -7  -3   4      100.05       95.92      2.04 o
  -6  -3   4       69.75       63.18      1.75 o
  -5  -3   4       53.29       45.79      1.82 o
  -4  -3   4        1.18        0.51      0.47 o
  -3  -3   4       35.21       35.88      1.35 o
  -2  -3   4        1.60        2.43      1.20 o
  -1  -3   4       77.74       93.18      4.29 o
   0  -3   4       56.55       59.82      2.50 o
   1  -3   4      302.20      313.78      9.80 o
   2  -3   4       15.52       19.32      0.85 o
   3  -3   4       10.73       12.84      0.74 o
   4  -3   4       15.42       15.99      1.17 o
   5  -3   4       18.66       18.18      1.00 o
   6  -3   4        7.11        5.79      0.68 o
   7  -3   4        4.55        4.29      0.64 o
   8  -3   4        2.05        2.50      0.37 o
 -10  -2   4        1.44        1.37      0.28 o
  -9  -2   4        9.97       12.53      1.22 o
  -8  -2   4       18.93       17.70      1.43 o
  -7  -2   4       17.88       16.54      0.89 o
  -6  -2   4      120.16      118.46      1.97 o
  -5  -2   4        0.01        0.63      0.39 o
  -4  -2   4       25.53       28.37      2.68 o
  -3  -2   4      106.71      109.36      4.64 o
  -2  -2   4      846.43      924.72     12.46 o
  -1  -2   4      388.59      386.45      7.30 o
   0  -2   4      180.73      179.77      4.42 o
   1  -2   4       11.96       15.37      1.50 o
   2  -2   4        6.80        7.86      1.86 o
   3  -2   4       34.33       30.94      0.96 o
   4  -2   4        6.52        8.14      0.72 o
   5  -2   4       42.04       44.74      1.51 o
   6  -2   4        5.61        6.47      0.73 o
   7  -2   4       22.31       21.68      1.15 o
   8  -2   4        4.96        4.75      0.61 o
   9  -2   4        0.64       -0.49      0.49 o
 -10  -1   4        1.63        1.68      0.38 o
  -9  -1   4        1.33        1.76      0.48 o
  -8  -1   4        0.77        1.13      0.74 o
  -7  -1   4        3.47        3.65      0.71 o
  -6  -1   4        4.40        3.32      0.40 o
  -5  -1   4       22.62       21.61      1.71 o
  -4  -1   4       97.50       98.31      4.22 o
  -3  -1   4      150.14      143.45      3.28 o
  -2  -1   4       38.84       41.78      2.33 o
  -1  -1   4      213.99      192.53      4.48 o
   0  -1   4      344.77      322.96      5.30 o
   1  -1   4       15.05       13.95      0.83 o
   2  -1   4       32.16       25.32      2.27 o
   3  -1   4       22.12       20.54      1.68 o
   4  -1   4       36.23       34.42      1.06 o
   5  -1   4      115.32      112.53      2.15 o
   6  -1   4       20.64       24.28      1.79 o
   7  -1   4        6.47        5.02      0.65 o
   8  -1   4        6.05        6.28      0.69 o
   9  -1   4        2.45        3.05      0.58 o
 -10   0   4        1.42        1.89      0.37 o
  -9   0   4        4.27        5.06      0.65 o
  -8   0   4        0.33        0.75      0.37 o
  -7   0   4        0.51        0.41      0.36 o
  -6   0   4       10.39       12.24      0.58 o
  -5   0   4        1.65       -0.66      0.66 o
  -4   0   4       42.38       36.52      1.95 o
  -3   0   4       10.73        8.33      0.94 o
  -2   0   4      367.31      356.19      6.74 o
  -1   0   4      929.07      928.11     10.25 o
   0   0   4        0.09        0.02      0.40 o
   1   0   4      264.26      238.83      4.51 o
   2   0   4        2.41        1.14      0.42 o
   3   0   4       24.70       20.08      1.95 o
   4   0   4       30.99       26.36      4.91 o
   5   0   4        0.14        0.38      0.14 o
   6   0   4       36.54       34.29      1.12 o
   7   0   4       12.89       13.32      1.16 o
   8   0   4        0.25       -0.21      0.61 o
   9   0   4       21.24       22.03      0.92 o
 -10   1   4        1.68        1.50      0.34 o
  -9   1   4        1.35        0.99      0.38 o
  -8   1   4        0.74        0.91      0.43 o
  -7   1   4        3.45        3.84      0.63 o
  -6   1   4        4.55        3.99      0.50 o
  -5   1   4       22.87       23.37      0.72 o
  -4   1   4       98.03      101.84      3.38 o
  -3   1   4      149.73      146.17      3.67 o
  -2   1   4       39.27       38.03      2.15 o
  -1   1   4      216.40      188.89      4.93 o
   0   1   4      345.58      316.38      6.84 o
   1   1   4       14.99       14.92      1.70 o
   2   1   4       31.62       26.75      2.45 o
   3   1   4       22.31       22.59      2.55 o
   4   1   4       36.07       35.71      0.90 o
   5   1   4      115.61      108.53      1.51 o
   6   1   4       20.85       21.18      1.97 o
   7   1   4        6.50        4.99      0.53 o
   8   1   4        5.93        6.60      0.64 o
   9   1   4        2.42        4.02      0.53 o
 -10   2   4        1.47        1.96      0.69 o
  -9   2   4       10.08       11.42      1.18 o
  -8   2   4       19.12       20.17      1.28 o
  -7   2   4       17.88       19.35      1.35 o
  -6   2   4      119.66      119.89      2.38 o
  -5   2   4        0.03        0.24      0.25 o
  -4   2   4       25.78       34.84      3.35 o
  -3   2   4      107.04      113.32      5.32 o
  -2   2   4      849.71      903.58     11.89 o
  -1   2   4      388.12      389.17      8.45 o
   0   2   4      181.87      190.93      6.34 o
   1   2   4       11.50       13.65      2.04 o
   2   2   4        6.75        6.06      1.48 o
   3   2   4       34.53       29.45      1.44 o
   4   2   4        6.57        7.67      0.48 o
   5   2   4       42.04       41.94      1.48 o
   6   2   4        5.68        6.27      1.04 o
   7   2   4       22.26       20.58      1.26 o
   8   2   4        4.96        5.04      0.90 o
   9   2   4        0.63        0.20      0.31 o
  -9   3   4       19.29       17.64      0.94 o
  -8   3   4        1.28        0.81      0.38 o
  -7   3   4      100.50       95.46      3.51 o
  -6   3   4       69.62       65.10      2.33 o
  -5   3   4       53.48       48.51      2.11 o
  -4   3   4        1.19        0.97      0.34 o
  -3   3   4       35.96       35.98      1.21 o
  -2   3   4        1.56        0.01      0.54 o
  -1   3   4       78.95       79.90      4.49 o
   0   3   4       56.49       62.51      4.26 o
   1   3   4      302.54      315.12      4.80 o
   2   3   4       15.54       19.10      0.72 o
   3   3   4       10.74       11.75      0.83 o
   4   3   4       15.39       16.86      0.79 o
   5   3   4       18.65       17.25      1.68 o
   6   3   4        7.07        6.17      1.11 o
   7   3   4        4.59        4.49      0.93 o
   8   3   4        2.06        1.81      0.54 o
  -9   4   4        9.55        9.82      0.84 o
  -8   4   4       19.84       18.78      1.46 o
  -7   4   4        0.54        0.48      0.41 o
  -6   4   4      103.98       99.49      1.92 o
  -5   4   4      157.46      163.38      2.46 o
  -4   4   4       64.91       61.26      1.45 o
  -3   4   4       45.32       48.37      1.66 o
  -2   4   4       36.55       40.82      1.42 o
  -1   4   4       15.27       11.46      1.00 o
   0   4   4       30.26       30.26      1.73 o
   1   4   4       65.33       67.93      1.70 o
   2   4   4        3.00        2.55      0.42 o
   3   4   4       31.21       29.81      1.21 o
   4   4   4        6.04        4.77      1.02 o
   5   4   4        0.18        0.55      0.85 o
   6   4   4        1.28        1.19      0.77 o
   7   4   4        0.16        0.17      0.43 o
  -7   5   4        5.96        9.12      0.88 o
  -6   5   4       13.50       13.42      0.78 o
  -5   5   4        2.27        1.56      0.61 o
  -4   5   4       98.79       99.69      3.33 o
  -3   5   4       20.81       19.39      1.17 o
  -2   5   4       60.40       63.60      1.94 o
  -1   5   4       38.35       39.29      1.51 o
   0   5   4       39.84       39.59      1.62 o
   1   5   4       36.50       35.47      1.75 o
   2   5   4       18.44       16.89      1.33 o
   3   5   4        3.64        2.72      0.52 o
   4   5   4        2.01        2.02      0.68 o
   5   5   4        1.79        1.71      0.73 o
   6   5   4        5.26        3.87      0.77 o
  -6   6   4        4.84        2.86      0.43 o
  -5   6   4        3.03        1.70      0.41 o
  -4   6   4        4.74        5.39      0.91 o
  -3   6   4        5.34        6.92      0.92 o
  -2   6   4       11.84       14.01      1.40 o
  -1   6   4        4.83        5.46      0.98 o
   0   6   4        5.27        4.99      0.95 o
   1   6   4        4.39        4.41      0.63 o
   2   6   4       12.94       13.67      1.24 o
   3   6   4        2.30        1.99      0.73 o
   4   6   4        3.30        2.96      0.75 o
   5   6   4        2.05        2.75      0.54 o
  -4   7   4        0.30        0.43      0.35 o
  -3   7   4        0.18       -0.29      0.29 o
  -2   7   4        1.80        1.70      0.61 o
  -1   7   4        1.49        1.89      0.47 o
   0   7   4       11.97       11.51      0.90 o
   1   7   4        0.90        0.74      0.31 o
  -2  -7   5        0.92        1.48      0.60 o
  -1  -7   5        2.88        2.50      0.54 o
   0  -7   5        7.90        8.25      0.90 o
   1  -7   5        2.52        1.70      0.29 o
  -6  -6   5        2.24        1.97      0.47 o
  -5  -6   5        1.32        0.73      0.51 o
  -4  -6   5        0.94        0.87      0.35 o
  -3  -6   5        0.90        1.62      0.59 o
  -2  -6   5       14.37       12.44      0.62 o
  -1  -6   5        0.99        1.66      0.75 o
   0  -6   5        2.59        2.12      0.58 o
   1  -6   5        6.46        7.05      0.71 o
   2  -6   5        5.11        5.84      0.49 o
   3  -6   5        0.24        0.28      0.42 o
   4  -6   5        0.17        0.23      0.29 o
  -7  -5   5        0.26        0.52      0.39 o
  -6  -5   5        1.23        2.07      0.73 o
  -5  -5   5        9.30        9.35      0.80 o
  -4  -5   5        5.07        4.31      0.74 o
  -3  -5   5       10.55       10.62      1.13 o
  -2  -5   5        5.10        6.11      0.81 o
   0  -5   5       46.01       43.26      2.25 o
   1  -5   5        6.76        6.11      0.78 o
   2  -5   5        0.15        0.26      0.41 o
   3  -5   5        1.65        1.75      0.41 o
   4  -5   5        0.36        0.80      0.54 o
   5  -5   5        1.49        1.99      0.42 o
   6  -5   5        0.85        0.46      0.36 o
  -9  -4   5        2.63        2.40      0.46 o
  -8  -4   5        2.95        2.11      0.49 o
  -7  -4   5       15.90       16.75      1.40 o
  -6  -4   5       11.67       12.02      1.30 o
  -5  -4   5       36.54       40.52      2.11 o
  -4  -4   5       39.81       38.22      2.11 o
  -3  -4   5        5.46        5.91      0.76 o
  -2  -4   5       29.45       27.96      1.30 o
  -1  -4   5       16.33       15.29      1.83 o
   0  -4   5        7.81        8.95      2.37 o
   1  -4   5       42.62       45.40      1.93 o
   2  -4   5        0.41        0.05      0.41 o
   3  -4   5       17.27       16.05      0.85 o
   4  -4   5        0.11       -0.13      0.56 o
   5  -4   5        9.56        9.94      0.84 o
   6  -4   5        1.96        1.51      0.92 o
   7  -4   5        0.36        0.56      0.32 o
  -9  -3   5       10.28        9.77      1.02 o
  -8  -3   5       43.02       51.50      2.06 o
  -7  -3   5       73.73       77.40      2.74 o
  -6  -3   5      105.60      111.86      2.91 o
  -5  -3   5       11.27       12.36      1.09 o
  -4  -3   5       23.83       21.99      1.21 o
  -3  -3   5       28.51       28.50      1.20 o
  -2  -3   5      133.63      134.11      5.65 o
  -1  -3   5      310.58      334.94      8.17 o
   0  -3   5       66.21       67.13      2.76 o
   1  -3   5       35.67       39.64      1.71 o
   2  -3   5        1.44        0.93      0.32 o
   3  -3   5       23.76       28.22      1.12 o
   4  -3   5        2.17        2.19      0.77 o
   5  -3   5        2.46        2.27      0.53 o
   6  -3   5        0.67       -0.06      0.35 o
   7  -3   5        0.20        0.61      0.46 o
   8  -3   5        0.53        0.24      0.26 o
 -10  -2   5       17.18       18.48      1.19 o
  -9  -2   5       21.55       21.73      1.56 o
  -8  -2   5       24.88       19.56      1.36 o
  -7  -2   5       16.45       15.87      0.82 o
  -6  -2   5       42.72       41.34      2.96 o
  -5  -2   5      101.10      100.97      2.39 o
  -4  -2   5       23.71       25.88      1.17 o
  -3  -2   5       70.05       69.72      3.87 o
  -2  -2   5      655.36      693.89     11.19 o
  -1  -2   5      219.13      236.41      5.94 o
   0  -2   5       21.96       24.40      1.78 o
   1  -2   5       37.71       39.78      3.39 o
   2  -2   5       37.96       35.42      2.21 o
   3  -2   5       87.01       81.66      1.60 o
   4  -2   5        6.28        5.03      0.83 o
   5  -2   5       18.56       18.66      0.99 o
   6  -2   5        1.28        0.46      0.48 o
   7  -2   5       28.29       30.41      1.67 o
   8  -2   5        1.40        1.29      0.42 o
 -10  -1   5        3.86        3.91      0.48 o
  -9  -1   5        4.21        4.74      0.63 o
  -8  -1   5       13.55       12.43      1.32 o
  -7  -1   5       11.54       11.87      0.75 o
  -6  -1   5       83.31       84.92      1.57 o
  -5  -1   5       27.56       26.26      1.07 o
  -4  -1   5      108.56      126.76      5.25 o
  -3  -1   5      246.89      236.67      6.55 o
  -2  -1   5      200.21      217.01      5.73 o
  -1  -1   5       11.94       15.95      1.47 o
   0  -1   5      167.34      160.51      4.19 o
   1  -1   5      127.08      112.22      3.25 o
   2  -1   5       47.75       43.48      1.94 o
   3  -1   5      189.62      208.95      3.70 o
   4  -1   5       30.63       32.70      0.89 o
   5  -1   5       58.12       60.30      1.65 o
   6  -1   5       50.05       51.21      1.67 o
   7  -1   5       16.27       18.50      1.04 o
   8  -1   5       18.55       19.05      1.47 o
   9  -1   5       14.52       13.68      1.09 o
 -10   0   5        1.26        1.27      0.36 o
  -9   0   5        1.17        1.08      0.45 o
  -8   0   5        3.77        3.31      0.61 o
  -7   0   5        0.00        0.00      0.25 o
  -6   0   5        0.06        0.46      0.36 o
  -5   0   5       52.38       53.58      2.88 o
  -4   0   5        2.00        1.99      0.77 o
  -3   0   5       14.64       12.17      1.59 o
  -2   0   5      659.98      742.70     10.92 o
  -1   0   5       78.02       65.87      2.99 o
   0   0   5      161.14      141.57      4.05 o
   1   0   5     1739.60     1691.74     28.53 o
   2   0   5      146.62      140.96      3.14 o
   3   0   5      191.88      198.28      6.52 o
   4   0   5      236.24      245.50      2.30 o
   5   0   5       36.99       33.78      1.36 o
   6   0   5        0.47        0.34      0.30 o
   7   0   5        1.67        2.79      0.93 o
   8   0   5       41.16       46.98      3.46 o
   9   0   5        1.70        2.15      0.57 o
 -10   1   5        3.93        3.99      0.50 o
  -9   1   5        4.14        3.64      0.48 o
  -8   1   5       13.45       12.15      0.80 o
  -7   1   5       11.39       12.15      0.80 o
  -6   1   5       84.07       88.76      1.65 o
  -5   1   5       27.56       29.79      0.84 o
  -4   1   5      109.49      123.82      4.94 o
  -3   1   5      245.52      238.90      5.35 o
  -2   1   5      200.29      200.73      5.61 o
  -1   1   5       12.14       18.34      1.91 o
   0   1   5      165.50      149.37      5.24 o
   2   1   5       47.00       44.80      3.42 o
   3   1   5      189.85      211.49      8.30 o
   4   1   5       30.56       30.89      0.90 o
   5   1   5       58.33       59.44      1.41 o
   6   1   5       49.68       50.37      1.81 o
   7   1   5       16.28       17.99      1.12 o
   8   1   5       18.46       18.03      1.52 o
 -10   2   5       17.21       18.03      0.85 o
  -9   2   5       21.65       21.14      1.14 o
  -8   2   5       25.05       22.60      1.85 o
  -7   2   5       16.36       16.27      1.07 o
  -6   2   5       42.96       40.06      1.23 o
  -5   2   5      101.44      105.66      2.47 o
  -4   2   5       23.35       23.65      1.28 o
  -3   2   5       70.61       68.17      3.35 o
  -2   2   5      654.16      663.95     11.48 o
  -1   2   5      218.44      227.01      7.13 o
   0   2   5       21.83       25.89      2.69 o
   1   2   5       38.07       42.53      3.64 o
   2   2   5       38.27       39.42      3.60 o
   3   2   5       86.92       79.35      3.19 o
   4   2   5        6.38        4.85      0.44 o
   5   2   5       18.42       18.25      0.82 o
   6   2   5        1.25        0.85      0.47 o
   7   2   5       28.01       28.08      1.38 o
   8   2   5        1.39        1.88      0.55 o
  -9   3   5       10.39       10.39      0.72 o
  -8   3   5       42.85       50.23      1.76 o
  -7   3   5       73.75       75.77      2.30 o
  -6   3   5      105.44      112.15      2.72 o
  -5   3   5       11.24       11.53      0.66 o
  -4   3   5       23.84       23.34      0.74 o
  -3   3   5       28.72       29.54      0.79 o
  -2   3   5      133.67      143.41      2.40 o
  -1   3   5      308.93      347.95      4.07 o
   0   3   5       65.96       67.09      1.28 o
   1   3   5       35.63       37.64      1.19 o
   2   3   5        1.44        0.58      0.26 o
   3   3   5       23.80       28.03      1.14 o
   4   3   5        2.16        1.66      0.41 o
   5   3   5        2.32        1.44      0.94 o
   7   3   5        0.19        0.79      0.62 o
   8   3   5        0.53        0.08      0.33 o
  -9   4   5        2.64        2.17      0.45 o
  -8   4   5        2.98        2.97      0.42 o
  -7   4   5       15.76       16.52      1.04 o
  -6   4   5       11.59       11.15      0.70 o
  -5   4   5       36.27       40.55      1.26 o
  -4   4   5       39.79       38.11      1.65 o
  -3   4   5        5.37        5.05      0.63 o
  -2   4   5       29.36       29.12      1.27 o
  -1   4   5       16.31       15.11      1.53 o
   0   4   5        7.95        7.09      0.69 o
   1   4   5       42.01       42.01      1.41 o
   2   4   5        0.44       -0.49      0.65 o
   3   4   5       17.19       15.46      0.94 o
   4   4   5        0.09       -0.01      0.30 o
   5   4   5        9.58        9.27      1.44 o
   6   4   5        1.98        2.06      0.89 o
   7   4   5        0.38        0.49      0.41 o
  -7   5   5        0.27        0.80      0.25 o
  -6   5   5        1.22        1.47      0.30 o
  -5   5   5        9.17        9.09      1.75 o
  -4   5   5        5.14        5.16      0.75 o
  -3   5   5       10.40       11.47      1.36 o
  -2   5   5        5.06        4.82      0.70 o
  -1   5   5        3.41        3.13      0.56 o
   0   5   5       45.94       41.22      1.58 o
   1   5   5        6.78        7.52      1.05 o
   2   5   5        0.17       -0.35      0.58 o
   3   5   5        1.62        1.74      0.60 o
   4   5   5        0.36        0.57      0.42 o
   5   5   5        1.49        2.16      0.79 o
   6   5   5        0.88        1.01      0.44 o
  -6   6   5        2.24        1.57      0.29 o
  -5   6   5        1.30        1.08      0.43 o
  -4   6   5        0.92        0.86      0.58 o
  -3   6   5        0.89        1.58      0.63 o
  -2   6   5       14.19       15.51      1.40 o
  -1   6   5        0.97        0.73      0.60 o
   0   6   5        2.62        3.37      0.85 o
   1   6   5        6.46        8.19      0.67 o
   2   6   5        5.16        5.36      0.60 o
   3   6   5        0.25        1.25      0.62 o
   4   6   5        0.15        0.66      0.45 o
  -3   7   5        0.13        0.54      0.25 o
  -2   7   5        0.93        1.21      0.49 o
  -1   7   5        2.84        4.78      0.66 o
   0   7   5        7.94        9.81      0.84 o
  -3  -7   6        3.23        2.88      0.54 o
  -2  -7   6        2.63        3.30      0.54 o
  -1  -7   6        0.50        0.04      0.36 o
   0  -7   6        0.20        0.57      0.19 o
   1  -7   6        1.08        0.19      0.28 o
  -6  -6   6        1.42        1.98      0.45 o
  -5  -6   6        0.05        0.31      0.39 o
  -4  -6   6        1.17        0.98      0.32 o
  -3  -6   6        4.54        4.92      0.73 o
  -2  -6   6        1.91        1.29      0.63 o
  -1  -6   6        1.83        1.47      0.79 o
   0  -6   6        1.56        1.70      0.38 o
   1  -6   6        2.47        2.72      0.49 o
   2  -6   6        0.02        0.29      0.18 o
   3  -6   6        0.14       -0.27      0.27 o
   4  -6   6        0.39        0.30      0.34 o
  -7  -5   6        0.30        1.43      0.48 o
  -6  -5   6        0.15        0.30      0.57 o
  -5  -5   6        4.10        3.56      0.88 o
  -4  -5   6       13.43       12.63      0.85 o
  -3  -5   6        1.10        0.98      0.49 o
  -2  -5   6        1.36        1.90      0.59 o
  -1  -5   6       15.28       15.06      1.49 o
   0  -5   6       13.12       12.82      1.40 o
   1  -5   6       12.74       13.05      1.02 o
   2  -5   6        1.47        0.99      0.52 o
   3  -5   6        0.10        0.01      0.36 o
   4  -5   6        3.17        4.67      0.83 o
   5  -5   6        1.75        1.84      0.37 o
  -9  -4   6        0.73        0.18      0.11 o
  -8  -4   6        6.09        7.14      0.80 o
  -7  -4   6        1.50        1.77      0.64 o
  -6  -4   6        3.93        3.56      0.93 o
  -5  -4   6       16.11       14.71      0.98 o
  -4  -4   6        6.09        6.27      0.63 o
  -3  -4   6        4.51        3.94      0.65 o
  -2  -4   6       33.69       30.52      2.46 o
  -1  -4   6        4.07        3.51      0.59 o
   0  -4   6       11.13       10.44      1.12 o
   1  -4   6        3.18        1.64      0.72 o
   2  -4   6        2.95        2.65      0.56 o
   3  -4   6        7.73        7.61      0.78 o
   4  -4   6        2.60        3.25      0.81 o
   5  -4   6        8.73        9.37      0.79 o
   6  -4   6        4.21        5.09      0.56 o
   7  -4   6        0.77        2.94      0.46 o
  -9  -3   6       13.80       15.82      1.23 o
  -8  -3   6        7.75        8.48      0.97 o
  -7  -3   6       17.88       19.14      1.50 o
  -6  -3   6       99.07      106.65      3.30 o
  -5  -3   6       21.23       21.04      1.37 o
  -4  -3   6       23.11       21.17      0.91 o
  -3  -3   6       51.02       52.48      1.96 o
  -2  -3   6      102.34      107.41      5.12 o
  -1  -3   6       11.21       14.15      1.14 o
   0  -3   6       23.19       24.18      1.36 o
   1  -3   6       49.30       47.57      3.32 o
   2  -3   6       15.82       15.40      0.86 o
   3  -3   6       15.61       15.17      0.89 o
   4  -3   6       53.88       61.29      2.66 o
   5  -3   6        6.98        5.81      0.69 o
   6  -3   6        9.25        8.34      0.83 o
   7  -3   6        0.35        0.81      0.46 o
 -10  -2   6       24.93       28.98      1.47 o
  -9  -2   6       10.87       12.94      1.21 o
  -8  -2   6       22.92       26.58      1.55 o
  -7  -2   6       11.74       11.99      1.20 o
  -6  -2   6        6.60        7.46      1.73 o
  -5  -2   6      127.32      123.64      2.80 o
  -4  -2   6       16.98       18.03      1.07 o
  -3  -2   6       59.83       61.62      1.71 o
  -2  -2   6      297.73      311.54      7.98 o
  -1  -2   6      156.00      155.67      5.25 o
   0  -2   6        7.13        4.42      0.82 o
   1  -2   6      119.21      119.68      5.96 o
   2  -2   6        3.66        2.33      0.59 o
   3  -2   6       28.61       27.00      1.40 o
   4  -2   6       55.70       50.61      2.63 o
   5  -2   6      108.22      112.47      6.02 o
   6  -2   6       42.91       43.86      1.55 o
   7  -2   6        8.35        8.39      0.69 o
   8  -2   6        2.09        2.81      0.68 o
 -10  -1   6        4.56        4.24      0.79 o
  -9  -1   6        3.05        2.61      0.56 o
  -8  -1   6       16.65       16.16      1.02 o
  -7  -1   6        3.37        3.15      0.67 o
  -6  -1   6       74.57       78.04      2.78 o
  -5  -1   6       53.35       58.79      1.88 o
  -3  -1   6        3.45        5.97      1.48 o
  -2  -1   6       76.53       73.49      3.72 o
  -1  -1   6      164.71      164.12      5.10 o
   0  -1   6      912.20      947.34     11.59 o
   1  -1   6      352.02      335.51      8.23 o
   2  -1   6       25.34       28.29      1.67 o
   3  -1   6       31.54       30.72      1.52 o
   4  -1   6        6.64        6.90      0.46 o
   5  -1   6       48.81       46.05      1.23 o
   6  -1   6       50.10       49.91      1.63 o
   7  -1   6       20.42       20.45      1.06 o
   8  -1   6       18.46       19.43      1.44 o
 -10   0   6        2.31        2.80      0.77 o
  -9   0   6        1.33        1.08      0.42 o
  -8   0   6       51.56       47.99      1.34 o
  -7   0   6       91.31       94.04      1.77 o
  -6   0   6       42.42       51.41      0.99 o
  -5   0   6      202.78      229.59      2.30 o
  -4   0   6        0.39        1.64      1.07 o
  -3   0   6        3.18        1.94      1.05 o
  -2   0   6      230.68      233.82      6.65 o
  -1   0   6       20.52       14.61      1.57 o
   0   0   6       83.85      106.95      4.54 o
   1   0   6       39.61       39.65      1.76 o
   2   0   6      682.20      716.55     12.89 o
   3   0   6       17.75       16.48      0.56 o
   4   0   6       41.69       40.15      1.11 o
   5   0   6        0.00       -0.20      0.61 o
   6   0   6        1.41        0.49      0.45 o
   7   0   6       25.92       28.37      1.95 o
   8   0   6        6.22        3.90      0.79 o
 -10   1   6        4.63        4.52      0.74 o
  -9   1   6        3.00        2.88      0.43 o
  -8   1   6       16.65       15.36      0.87 o
  -7   1   6        3.30        2.90      0.47 o
  -6   1   6       74.45       82.47      1.36 o
  -5   1   6       53.03       59.50      1.03 o
  -4   1   6      338.06      343.80      6.04 o
  -3   1   6        3.52        6.81      1.37 o
  -2   1   6       76.86       69.39      3.73 o
  -1   1   6      165.42      156.67      5.72 o
   0   1   6      909.36      958.99     14.90 o
   1   1   6      352.11      374.22      9.71 o
   2   1   6       25.66       24.68      2.75 o
   3   1   6       31.54       31.91      0.78 o
   4   1   6        6.68        7.97      0.54 o
   5   1   6       48.61       46.89      1.51 o
   6   1   6       49.98       51.88      1.87 o
   7   1   6       20.42       19.20      1.14 o
   8   1   6       18.52       20.94      1.44 o
 -10   2   6       24.88       26.08      0.98 o
  -9   2   6       10.80       11.41      0.86 o
  -8   2   6       23.01       24.95      1.33 o
  -7   2   6       11.92       14.11      1.50 o
  -6   2   6        6.73        7.36      1.11 o
  -5   2   6      126.70      123.59      2.02 o
  -4   2   6       16.66       19.12      0.78 o
  -3   2   6       59.90       60.83      3.25 o
  -2   2   6      296.09      327.52      8.89 o
  -1   2   6      155.28      172.29      6.93 o
   0   2   6        7.00        3.88      1.54 o
   1   2   6      119.16      121.51      2.54 o
   2   2   6        3.65        3.51      0.32 o
   3   2   6       28.85       29.00      1.11 o
   4   2   6       55.32       51.85      1.28 o
   5   2   6      107.99      109.70      2.03 o
   6   2   6       42.84       39.43      1.96 o
   7   2   6        8.27        9.07      0.82 o
   8   2   6        2.10        1.40      0.32 o
  -9   3   6       13.75       16.30      0.88 o
  -8   3   6        7.62        8.11      0.87 o
  -7   3   6       18.00       18.58      1.23 o
  -6   3   6       99.07      108.74      2.71 o
  -5   3   6       21.39       21.31      1.20 o
  -4   3   6       23.10       23.47      0.98 o
  -3   3   6       50.38       55.99      1.12 o
  -2   3   6      101.99      110.22      2.14 o
  -1   3   6       11.61       13.82      0.73 o
   0   3   6       23.30       23.84      0.73 o
   1   3   6       49.33       45.76      1.16 o
   2   3   6       15.80       16.44      0.76 o
   3   3   6       15.30       14.43      1.03 o
   4   3   6       53.81       57.63      2.00 o
   5   3   6        6.87        6.25      0.75 o
   6   3   6        9.22        7.97      1.25 o
   7   3   6        0.35        0.11      0.43 o
  -8   4   6        5.99        6.86      0.58 o
  -7   4   6        1.45        1.16      0.45 o
  -6   4   6        3.83        3.75      0.57 o
  -5   4   6       16.02       13.23      0.77 o
  -4   4   6        6.17        6.25      0.56 o
  -3   4   6        4.42        3.50      0.59 o
  -2   4   6       33.83       33.10      1.38 o
  -1   4   6        4.19        4.22      0.64 o
   0   4   6       11.08       10.82      0.80 o
   1   4   6        3.12        1.76      0.52 o
   2   4   6        2.90        2.95      0.96 o
   3   4   6        7.59        6.84      0.70 o
   4   4   6        2.53        2.15      0.46 o
   5   4   6        8.70        9.26      1.20 o
   6   4   6        4.22        5.01      0.92 o
   7   4   6        0.74        0.77      0.39 o
  -6   5   6        0.17       -0.24      0.37 o
  -5   5   6        4.01        3.20      0.68 o
  -4   5   6       13.36       12.28      1.45 o
  -3   5   6        1.09        1.06      0.50 o
  -2   5   6        1.37        0.71      0.51 o
  -1   5   6       15.18       15.01      1.06 o
   0   5   6       12.92       12.02      0.98 o
   1   5   6       12.66       13.53      1.37 o
   2   5   6        1.53        1.47      0.53 o
   3   5   6        0.10        0.76      0.46 o
   4   5   6        3.18        4.02      0.78 o
   5   5   6        1.78        1.33      0.49 o
  -5   6   6        0.05        0.13      0.24 o
  -4   6   6        1.12        0.85      0.57 o
  -3   6   6        4.56        5.08      0.87 o
  -2   6   6        1.92        1.91      0.77 o
  -1   6   6        1.85        2.02      0.66 o
   0   6   6        1.52        2.22      0.57 o
   1   6   6        2.48        3.16      0.49 o
   2   6   6        0.02       -0.14      0.15 o
   3   6   6        0.14        0.69      0.45 o
   4   6   6        0.41        0.83      0.24 o
  -2   7   6        2.63        4.52      0.62 o
  -1   7   6        0.52        0.98      0.23 o
   0   7   6        0.21        0.91      0.34 o
  -5  -6   7        0.48        0.89      0.35 o
  -4  -6   7        0.58        0.97      0.32 o
  -3  -6   7        2.74        2.49      0.36 o
  -2  -6   7        1.74        1.62      0.69 o
  -1  -6   7        0.08        0.31      0.40 o
   0  -6   7        5.20        5.42      0.64 o
   1  -6   7        2.33        2.64      0.35 o
   2  -6   7        1.06        1.10      0.58 o
   3  -6   7        3.66        2.85      0.50 o
  -7  -5   7        3.06        4.48      0.65 o
  -6  -5   7        1.76        1.65      0.64 o
  -5  -5   7        0.93        0.71      0.69 o
  -4  -5   7        5.87        5.11      1.04 o
  -3  -5   7        0.91        1.35      0.61 o
  -2  -5   7        0.66        1.63      0.42 o
  -1  -5   7       21.23       20.72      1.81 o
   0  -5   7        2.46        1.91      0.59 o
   1  -5   7        5.05        4.70      0.71 o
   2  -5   7        1.60        0.85      0.57 o
   3  -5   7        0.76       -0.12      0.55 o
   4  -5   7        0.16       -0.02      0.31 o
   5  -5   7        8.47        9.17      0.56 o
  -8  -4   7        1.52        2.60      0.55 o
  -7  -4   7        2.81        3.12      0.76 o
  -6  -4   7       18.87       20.26      1.59 o
  -5  -4   7        3.73        3.43      1.00 o
  -4  -4   7        1.93        2.76      0.52 o
  -3  -4   7       14.18       12.63      2.48 o
  -2  -4   7        8.50        7.06      1.00 o
  -1  -4   7       34.70       31.90      3.88 o
   0  -4   7        6.23        5.58      1.17 o
   1  -4   7       39.48       37.16      1.41 o
   2  -4   7       57.83       60.58      2.91 o
   3  -4   7       12.78       14.42      1.49 o
   4  -4   7        1.61        1.42      0.74 o
   5  -4   7        3.06        3.64      1.38 o
   6  -4   7        2.96        3.75      0.57 o
  -9  -3   7        1.33        0.90      0.29 o
  -8  -3   7        1.96        1.37      0.44 o
  -7  -3   7       13.85       12.43      1.24 o
  -6  -3   7        7.13        5.47      1.00 o
  -5  -3   7        0.00        0.06      0.87 o
  -4  -3   7       28.72       28.73      1.53 o
  -3  -3   7        5.88        6.00      0.69 o
  -2  -3   7       16.21       14.40      0.97 o
  -1  -3   7        9.80        9.94      0.92 o
   0  -3   7       24.84       25.35      1.44 o
   1  -3   7       31.44       30.39      1.15 o
   2  -3   7       73.22       76.78      1.83 o
   3  -3   7      201.53      215.95      4.92 o
   4  -3   7       32.83       34.70      2.46 o
   5  -3   7       24.61       25.79      1.19 o
   6  -3   7        0.18        0.10      0.32 o
   7  -3   7        0.86        1.27      0.55 o
 -10  -2   7        5.39        6.40      0.70 o
  -9  -2   7       10.96       13.35      1.21 o
  -8  -2   7        9.02       11.04      0.78 o
  -7  -2   7       21.39       24.69      1.65 o
  -6  -2   7       99.94      101.93      2.80 o
  -5  -2   7        2.83        2.44      1.04 o
  -4  -2   7       36.03       40.84      2.46 o
  -3  -2   7       46.73       46.13      2.12 o
  -2  -2   7      158.99      164.29      6.21 o
  -1  -2   7      192.74      208.93      6.59 o
   0  -2   7       73.15       76.72      1.83 o
   1  -2   7       23.04       22.06      1.47 o
   2  -2   7       57.60       56.74      1.37 o
   3  -2   7       28.93       29.97      1.76 o
   4  -2   7       95.39       93.07      2.03 o
   5  -2   7       57.48       62.84      1.78 o
   6  -2   7       18.68       19.64      1.01 o
   7  -2   7        2.15        1.74      0.63 o
   8  -2   7        0.07        0.16      0.36 o
 -10  -1   7       15.79       15.06      1.17 o
  -9  -1   7        0.77        0.16      0.51 o
  -8  -1   7       34.19       34.89      1.34 o
  -7  -1   7       15.35       16.75      0.91 o
  -6  -1   7        8.72        9.97      0.92 o
  -5  -1   7       17.47       20.50      1.20 o
  -4  -1   7       21.09       21.34      1.17 o
  -3  -1   7        3.78        2.44      1.17 o
  -2  -1   7      323.71      358.30      8.85 o
  -1  -1   7      127.74      142.47      5.27 o
   0  -1   7      279.51      292.97      7.00 o
   1  -1   7       95.89      100.01      3.76 o
   2  -1   7        5.48        7.94      0.67 o
   3  -1   7       16.15       15.82      0.86 o
   4  -1   7        7.29        6.20      0.68 o
   5  -1   7       22.90       24.09      1.23 o
   6  -1   7       24.14       24.74      1.83 o
   7  -1   7        5.19        5.97      1.08 o
   8  -1   7        4.28        3.98      0.65 o
 -10   0   7        1.67        1.60      0.60 o
  -9   0   7        8.29        7.48      1.28 o
  -8   0   7       35.89       37.62      1.94 o
  -7   0   7        6.92        6.33      0.46 o
  -6   0   7       83.10       96.49      1.66 o
  -5   0   7        0.50        0.26      0.24 o
  -4   0   7        0.27        0.32      0.41 o
  -3   0   7      117.07      121.06      5.65 o
  -2   0   7      217.43      209.59      6.92 o
  -1   0   7      226.95      229.26      6.78 o
   0   0   7        4.79        4.86      1.51 o
   1   0   7      231.62      255.72      7.98 o
   2   0   7       11.45       12.84      0.69 o
   3   0   7        7.82        8.88      0.57 o
   4   0   7        0.05        0.10      0.21 o
   5   0   7        1.95        1.36      0.42 o
   6   0   7       16.33       15.52      1.06 o
   7   0   7       10.20       10.15      1.25 o
   8   0   7        0.11        0.33      0.32 o
 -10   1   7       15.81       14.83      1.25 o
  -9   1   7        0.78        0.45      0.38 o
  -8   1   7       34.45       35.53      1.23 o
  -7   1   7       15.08       14.09      0.82 o
  -6   1   7        8.44        8.21      0.50 o
  -5   1   7       17.33       20.79      0.74 o
  -4   1   7       20.89       22.58      0.74 o
  -3   1   7        3.60        2.06      1.03 o
  -2   1   7      323.25      361.05      9.36 o
  -1   1   7      128.71      158.08      6.36 o
   0   1   7      280.43      316.33      9.33 o
   1   1   7       96.16      105.42      1.77 o
   2   1   7        5.59        7.90      0.70 o
   3   1   7       16.04       15.55      0.61 o
   4   1   7        7.34        6.40      0.56 o
   5   1   7       22.77       23.87      1.28 o
   6   1   7       24.37       25.25      1.30 o
   7   1   7        5.21        4.66      0.69 o
   8   1   7        4.31        4.30      0.61 o
 -10   2   7        5.36        5.80      0.76 o
  -9   2   7       10.86       14.22      0.93 o
  -8   2   7        9.02        8.94      0.92 o
  -7   2   7       21.37       26.41      1.42 o
  -6   2   7       99.93      100.60      1.99 o
  -5   2   7        2.94        3.00      0.44 o
  -4   2   7       35.53       39.79      1.17 o
  -3   2   7       47.01       46.26      1.12 o
  -2   2   7      159.18      167.74      5.16 o
  -1   2   7      192.98      215.89      3.89 o
   0   2   7       73.22       80.09      1.35 o
   1   2   7       23.54       22.29      0.73 o
   2   2   7       57.59       56.61      1.30 o
   3   2   7       29.03       29.23      1.20 o
   4   2   7       95.53       91.04      2.33 o
   5   2   7       57.61       62.57      1.56 o
   6   2   7       18.74       17.27      1.07 o
   7   2   7        2.19        2.65      0.82 o
  -9   3   7        1.29        0.89      0.30 o
  -8   3   7        1.91        1.37      0.54 o
  -7   3   7       13.75       12.87      1.01 o
  -6   3   7        7.14        6.48      0.86 o
  -5   3   7        0.00        0.07      0.42 o
  -4   3   7       28.72       27.04      0.85 o
  -3   3   7        5.63        6.16      0.51 o
  -2   3   7       16.20       14.11      0.68 o
  -1   3   7       10.04       10.71      0.52 o
   0   3   7       24.92       25.97      0.82 o
   1   3   7       31.32       31.17      1.03 o
   2   3   7       73.30       78.10      1.96 o
   3   3   7      200.97      198.71      3.17 o
   4   3   7       32.89       32.54      1.45 o
   5   3   7       24.51       27.70      1.42 o
   6   3   7        0.19        0.78      0.65 o
   7   3   7        0.86        0.97      0.48 o
  -8   4   7        1.48        2.56      0.60 o
  -7   4   7        2.73        3.33      0.53 o
  -6   4   7       18.72       20.98      1.20 o
  -5   4   7        3.76        3.43      0.49 o
  -4   4   7        1.96        2.35      0.42 o
  -3   4   7       14.14       12.52      0.76 o
  -2   4   7        8.64        7.79      0.78 o
  -1   4   7       34.65       35.67      1.68 o
   0   4   7        6.21        5.77      0.87 o
   1   4   7       39.06       38.53      1.54 o
   2   4   7       57.58       59.31      1.87 o
   3   4   7       12.70       12.14      0.92 o
   4   4   7        1.60        1.59      0.42 o
   5   4   7        3.05        3.14      0.80 o
   6   4   7        2.95        2.29      0.73 o
  -7   5   7        3.10        3.85      0.52 o
  -6   5   7        1.78        2.76      0.64 o
  -5   5   7        0.95        0.81      0.24 o
  -4   5   7        5.83        5.10      0.66 o
  -3   5   7        0.91        1.41      0.72 o
  -2   5   7        0.66        0.73      0.51 o
  -1   5   7       21.08       22.60      1.30 o
   0   5   7        2.53        2.09      0.62 o
   1   5   7        5.11        5.04      0.99 o
   2   5   7        1.55        1.49      0.65 o
   3   5   7        0.75        0.78      0.35 o
   4   5   7        0.16        0.06      0.18 o
   5   5   7        8.40        7.95      0.84 o
  -5   6   7        0.46        0.45      0.36 o
  -4   6   7        0.62        0.18      0.15 o
  -3   6   7        2.70        3.12      0.47 o
  -2   6   7        1.74        2.80      0.50 o
  -1   6   7        0.07        0.43      0.65 o
   0   6   7        5.16        5.94      0.96 o
   1   6   7        2.34        2.12      0.57 o
   2   6   7        1.09        0.63      0.26 o
   3   6   7        3.63        3.75      0.62 o
  -5  -6   8        1.26        1.25      0.33 o
  -4  -6   8        1.85        2.11      0.37 o
  -3  -6   8        4.60        5.35      0.88 o
  -2  -6   8        4.88        5.20      0.57 o
  -1  -6   8        2.08        1.80      0.44 o
   0  -6   8        2.87        2.11      0.41 o
   1  -6   8        7.52        7.27      0.55 o
   2  -6   8        2.30        2.08      0.48 o
  -7  -5   8        0.95        1.53      0.45 o
  -6  -5   8        0.60        0.70      0.49 o
  -5  -5   8        2.74        2.08      0.70 o
  -4  -5   8        6.51        7.14      0.94 o
  -3  -5   8       13.67       12.22      1.13 o
  -2  -5   8        7.34        7.97      1.31 o
  -1  -5   8       38.06       40.38      2.36 o
   0  -5   8       14.49       15.54      1.04 o
   1  -5   8       19.70       20.22      1.13 o
   2  -5   8        0.30        0.19      0.36 o
   3  -5   8        1.44        1.86      0.61 o
   4  -5   8        5.68        7.51      0.55 o
  -8  -4   8        7.14        6.96      0.52 o
  -7  -4   8        5.17        6.35      0.85 o
  -6  -4   8       19.32       19.34      1.55 o
  -5  -4   8        9.08       10.24      1.26 o
  -4  -4   8        6.38        7.41      1.14 o
  -3  -4   8        2.20        2.33      0.75 o
  -2  -4   8        4.52        4.36      0.77 o
  -1  -4   8       53.33       54.03      2.42 o
   0  -4   8      125.43      127.94      4.02 o
   1  -4   8      104.07      118.06      3.85 o
   2  -4   8       20.07       21.20      2.08 o
   3  -4   8       19.48       21.51      1.72 o
   4  -4   8       16.58       20.26      1.01 o
   5  -4   8       20.49       22.97      0.94 o
   6  -4   8        4.96        4.53      0.64 o
  -9  -3   8        0.70        0.85      0.21 o
  -8  -3   8        1.08        1.12      0.36 o
  -7  -3   8        3.04        3.45      0.89 o
  -6  -3   8       31.26       29.14      1.89 o
  -5  -3   8       88.19       95.44      5.42 o
  -4  -3   8       41.93       39.45      3.51 o
  -3  -3   8       16.88       17.82      1.22 o
  -2  -3   8       58.38       63.29      3.57 o
  -1  -3   8       42.46       42.90      1.92 o
   0  -3   8       91.74       97.13      2.87 o
   1  -3   8       45.13       46.43      1.15 o
   2  -3   8       76.99       77.40      1.88 o
   3  -3   8       50.14       54.58      2.66 o
   4  -3   8       41.77       41.60      2.53 o
   5  -3   8        3.77        3.79      0.52 o
   6  -3   8        0.88       -0.04      0.64 o
 -10  -2   8        1.69        2.21      0.36 o
  -9  -2   8        5.17        3.89      0.68 o
  -8  -2   8        1.97        2.44      0.53 o
  -7  -2   8        3.36        2.52      0.56 o
  -6  -2   8       16.03       14.37      1.24 o
  -5  -2   8        3.64        3.39      0.90 o
  -4  -2   8       58.62       63.89      2.15 o
  -3  -2   8       77.59       75.67      3.33 o
  -2  -2   8      171.62      165.93      3.02 o
  -1  -2   8       43.11       43.04      1.61 o
   0  -2   8       15.78       14.70      1.17 o
   1  -2   8       64.01       65.66      1.93 o
   2  -2   8       37.78       34.48      2.60 o
   3  -2   8       41.00       42.49      2.16 o
   4  -2   8        7.03        7.45      0.73 o
   5  -2   8        9.25        8.97      1.24 o
   6  -2   8        3.45        3.64      0.91 o
   7  -2   8        0.38        0.45      0.36 o
 -10  -1   8        6.74        7.14      0.55 o
  -9  -1   8        2.94        1.48      0.50 o
  -8  -1   8        1.07        1.57      0.38 o
  -7  -1   8       24.50       23.61      1.19 o
  -6  -1   8        0.82        0.16      0.55 o
  -5  -1   8       13.53       14.14      1.20 o
  -4  -1   8       37.65       41.66      3.81 o
  -3  -1   8        7.67        8.62      1.26 o
  -2  -1   8       47.41       50.98      1.64 o
  -1  -1   8       46.02       44.24      3.29 o
   0  -1   8       26.20       27.13      2.75 o
   1  -1   8        0.46        0.13      0.22 o
   2  -1   8       11.28        8.77      0.64 o
   3  -1   8       22.45       24.26      1.58 o
   4  -1   8        2.22        2.25      0.61 o
   5  -1   8        0.95        1.30      0.45 o
   6  -1   8        2.04        2.71      0.62 o
   7  -1   8        1.28        0.93      0.45 o
 -10   0   8        0.84        1.02      0.45 o
  -9   0   8        0.36        0.08      0.50 o
  -8   0   8        0.57       -0.03      0.65 o
  -7   0   8       47.09       46.70      1.71 o
  -6   0   8        3.56        2.49      0.49 o
  -5   0   8        5.00        5.84      0.56 o
  -4   0   8       62.99       70.93      2.20 o
  -3   0   8       57.86       61.12      4.46 o
  -2   0   8       41.54       42.18      3.55 o
  -1   0   8       17.20       22.55      2.76 o
   0   0   8      106.55      119.39      3.60 o
   1   0   8       71.70       80.38      2.34 o
   2   0   8        0.01        0.08      0.22 o
   3   0   8        1.25        1.60      0.29 o
   4   0   8       23.39       21.25      0.95 o
   5   0   8        7.79        6.37      0.72 o
   6   0   8        1.10        1.26      0.50 o
   7   0   8        1.02       -0.05      0.50 o
 -10   1   8        6.76        7.93      0.90 o
  -9   1   8        2.93        2.30      0.75 o
  -8   1   8        1.05        1.29      0.43 o
  -7   1   8       24.21       23.69      0.99 o
  -6   1   8        0.78        0.28      0.34 o
  -5   1   8       13.61       14.35      0.65 o
  -4   1   8       37.58       38.96      1.03 o
  -3   1   8        7.53        8.93      1.10 o
  -2   1   8       47.56       49.68      1.96 o
  -1   1   8       46.01       43.86      1.20 o
   0   1   8       26.87       26.64      0.95 o
   1   1   8        0.46        0.50      0.42 o
   2   1   8       11.41        9.95      0.62 o
   3   1   8       22.37       24.62      0.80 o
   4   1   8        2.27        1.59      0.44 o
   5   1   8        0.94        0.82      0.50 o
   6   1   8        2.09        1.70      0.53 o
   7   1   8        1.30        1.52      0.33 o
 -10   2   8        1.72        2.08      0.39 o
  -9   2   8        5.13        4.45      0.80 o
  -8   2   8        1.92        2.00      0.57 o
  -7   2   8        3.46        1.69      1.11 o
  -6   2   8       15.81       15.15      0.85 o
  -5   2   8        3.80        3.77      0.49 o
  -4   2   8       58.24       59.37      1.89 o
  -3   2   8       77.88       75.52      1.40 o
  -2   2   8      171.76      171.62      1.82 o
  -1   2   8       43.38       46.92      0.99 o
   0   2   8       15.59       14.40      0.52 o
   1   2   8       63.71       66.21      1.30 o
   2   2   8       38.04       39.20      1.16 o
   3   2   8       40.96       41.93      1.53 o
   4   2   8        7.11        6.80      0.85 o
   5   2   8        9.41        9.12      0.86 o
   6   2   8        3.48        3.40      0.90 o
   7   2   8        0.39       -0.02      0.52 o
  -9   3   8        0.72        0.24      0.33 o
  -8   3   8        1.04        1.41      0.79 o
  -7   3   8        3.02        3.49      0.66 o
  -6   3   8       31.31       30.59      1.17 o
  -5   3   8       87.79       90.52      2.54 o
  -4   3   8       42.23       39.69      1.23 o
  -3   3   8       16.89       17.13      0.83 o
  -2   3   8       58.73       62.44      1.45 o
  -1   3   8       42.05       42.77      1.21 o
   0   3   8       91.59       98.73      2.29 o
   1   3   8       45.17       46.64      1.39 o
   2   3   8       77.16       75.37      2.92 o
   3   3   8       50.58       53.65      1.85 o
   4   3   8       41.92       44.30      1.66 o
   5   3   8        3.82        3.59      0.65 o
   6   3   8        0.88        0.86      0.55 o
  -8   4   8        7.25        7.02      0.82 o
  -7   4   8        5.03        5.36      0.89 o
  -6   4   8       19.37       20.93      1.85 o
  -5   4   8        8.93        8.61      0.73 o
  -4   4   8        6.46        7.67      0.61 o
  -3   4   8        2.21        2.97      0.54 o
  -2   4   8        4.63        4.56      0.69 o
  -1   4   8       52.92       58.25      3.26 o
   0   4   8      125.71      130.36      5.82 o
   1   4   8      103.70      112.20      3.49 o
   2   4   8       20.12       20.95      1.49 o
   3   4   8       19.50       21.41      1.18 o
   4   4   8       16.68       20.84      1.09 o
   5   4   8       20.58       24.23      1.60 o
   6   4   8        4.95        4.85      0.65 o
  -7   5   8        0.92        1.12      0.50 o
  -6   5   8        0.61        1.24      0.35 o
  -5   5   8        2.73        2.24      0.39 o
  -4   5   8        6.53        7.63      0.70 o
  -3   5   8       13.55       13.35      0.99 o
  -2   5   8        7.26        8.26      0.83 o
  -1   5   8       37.97       42.76      1.77 o
   0   5   8       14.38       16.60      1.19 o
   1   5   8       19.78       22.76      1.64 o
   2   5   8        0.32        0.59      0.47 o
   3   5   8        1.42        1.64      0.61 o
   4   5   8        5.66        6.78      0.70 o
  -4   6   8        1.81        2.10      0.37 o
  -3   6   8        4.57        6.16      0.55 o
  -2   6   8        4.78        5.82      0.57 o
  -1   6   8        2.08        2.02      0.65 o
   0   6   8        2.86        2.31      0.74 o
   1   6   8        7.50        6.43      0.69 o
   2   6   8        2.29        2.32      0.41 o
  -4  -6   9        6.35        5.32      0.67 o
  -3  -6   9       24.67       25.52      0.97 o
  -2  -6   9        3.66        3.70      0.48 o
  -1  -6   9        0.79        0.48      0.31 o
   0  -6   9        1.59        1.80      0.37 o
   1  -6   9        0.04        0.14      0.26 o
  -7  -5   9        1.80        2.76      0.45 o
  -6  -5   9        0.63        0.58      0.29 o
  -5  -5   9        3.11        2.25      0.55 o
  -4  -5   9        5.44        3.61      0.71 o
  -3  -5   9       17.89       18.60      0.96 o
  -2  -5   9       68.96       71.99      2.96 o
  -1  -5   9       29.72       31.24      1.36 o
   0  -5   9       43.11       40.42      1.47 o
   1  -5   9        5.60        5.86      0.61 o
   2  -5   9        2.56        1.92      0.78 o
   3  -5   9        1.75        1.45      0.34 o
   4  -5   9        1.02        1.63      0.49 o
  -8  -4   9        5.17        5.70      0.68 o
  -7  -4   9        5.41        6.32      0.52 o
  -6  -4   9        7.19        6.65      1.02 o
  -5  -4   9       10.75        9.73      1.18 o
  -4  -4   9        4.59        3.52      0.90 o
  -3  -4   9       34.29       32.06      1.79 o
  -2  -4   9        3.38        1.15      1.01 o
  -1  -4   9       99.36      101.59      3.58 o
   0  -4   9       31.09       30.50      1.36 o
   1  -4   9       19.73       17.79      1.11 o
   2  -4   9       19.99       18.98      1.68 o
   3  -4   9        8.18        8.15      0.71 o
   4  -4   9       17.08       17.75      1.34 o
   5  -4   9       15.72       16.36      1.15 o
  -9  -3   9        0.71       -0.03      0.26 o
  -8  -3   9        0.99        0.19      0.32 o
  -7  -3   9        5.54        5.87      0.58 o
  -6  -3   9       17.71       18.38      1.55 o
  -5  -3   9       40.13       40.25      2.20 o
  -4  -3   9        9.59        8.03      0.94 o
  -3  -3   9        9.80        9.97      2.30 o
  -2  -3   9       20.43       22.18      2.81 o
  -1  -3   9        7.38        6.40      1.07 o
   0  -3   9       13.40       14.57      1.33 o
   1  -3   9      107.36      113.99      2.46 o
   2  -3   9       19.67       21.19      1.73 o
   3  -3   9       60.71       64.57      2.84 o
   4  -3   9       17.78       22.77      1.69 o
   5  -3   9        9.39        9.30      1.06 o
   6  -3   9        0.02        0.08      0.44 o
  -9  -2   9        1.56        1.42      0.40 o
  -8  -2   9       10.87       11.53      0.78 o
  -7  -2   9        3.62        4.08      0.56 o
  -6  -2   9        7.38        6.25      0.66 o
  -5  -2   9       24.74       27.50      1.82 o
  -4  -2   9       11.40       11.71      1.28 o
  -3  -2   9        5.60        4.52      1.05 o
  -2  -2   9       11.10       11.26      1.04 o
  -1  -2   9       32.17       33.10      1.41 o
   0  -2   9       10.32        9.25      1.01 o
   1  -2   9       15.51       17.81      0.89 o
   2  -2   9       61.44       67.24      1.84 o
   3  -2   9       21.04       19.98      1.63 o
   4  -2   9        1.63        1.15      0.44 o
   5  -2   9        1.07        1.04      0.79 o
   6  -2   9        0.02       -0.26      0.51 o
   7  -2   9        2.16        1.78      0.42 o
 -10  -1   9        0.38        0.40      0.38 o
  -9  -1   9        3.95        4.08      0.49 o
  -8  -1   9        8.25        8.17      0.71 o
  -7  -1   9        4.77        4.10      0.62 o
  -6  -1   9       21.04       21.27      1.04 o
  -5  -1   9       16.07       15.67      0.88 o
  -4  -1   9       19.96       20.09      1.74 o
  -3  -1   9        5.64        6.02      1.31 o
  -2  -1   9        7.99        7.48      0.78 o
  -1  -1   9       17.24       14.68      0.97 o
   0  -1   9       44.08       52.24      1.27 o
   1  -1   9        6.29        5.83      0.50 o
   2  -1   9        0.48        0.67      0.43 o
   3  -1   9        3.98        4.73      0.61 o
   4  -1   9        9.69       10.68      0.87 o
   5  -1   9        4.51        3.69      0.64 o
   6  -1   9        0.36       -0.36      0.53 o
   7  -1   9        1.88        1.30      0.37 o
 -10   0   9        2.10        2.46      0.52 o
  -9   0   9        5.40        5.49      0.63 o
  -8   0   9       17.78       13.73      0.91 o
  -7   0   9        3.63        3.45      0.57 o
  -6   0   9        0.92        0.86      0.48 o
  -5   0   9        4.54        5.05      0.47 o
  -4   0   9        3.97        3.87      0.54 o
  -3   0   9       66.13       76.38      4.62 o
  -2   0   9       19.96       19.79      0.89 o
  -1   0   9       15.59       13.35      0.57 o
   0   0   9        7.89        8.98      0.59 o
   1   0   9        0.24        0.48      0.37 o
   2   0   9        0.25       -0.04      0.29 o
   3   0   9        2.27        1.25      0.31 o
   4   0   9        7.48        6.97      0.62 o
   5   0   9        2.21        3.26      0.60 o
   6   0   9        0.02       -0.10      0.38 o
   7   0   9        0.02       -0.27      0.27 o
 -10   1   9        0.39        0.47      0.40 o
  -9   1   9        3.97        4.47      0.94 o
  -8   1   9        8.16        7.60      1.20 o
  -7   1   9        4.75        3.84      0.49 o
  -6   1   9       20.92       20.48      0.93 o
  -5   1   9       16.03       15.81      0.80 o
  -4   1   9       20.00       18.55      0.95 o
  -3   1   9        5.77        6.16      0.59 o
  -2   1   9        7.83        7.58      0.39 o
  -1   1   9       17.02       15.01      0.57 o
   0   1   9       43.98       51.49      1.01 o
   1   1   9        6.26        6.31      0.62 o
   2   1   9        0.46        0.39      0.30 o
   3   1   9        4.05        4.07      0.53 o
   4   1   9        9.81        9.58      0.70 o
   5   1   9        4.50        3.54      0.56 o
   6   1   9        0.37        0.52      0.32 o
   7   1   9        1.86        0.30      0.43 o
  -9   2   9        1.55        1.62      0.77 o
  -8   2   9       10.80       10.39      1.29 o
  -7   2   9        3.73        2.97      0.68 o
  -6   2   9        7.57        6.64      1.42 o
  -5   2   9       24.40       24.24      1.33 o
  -4   2   9       11.53       10.64      1.06 o
  -3   2   9        5.58        4.73      0.48 o
  -2   2   9       10.94       11.42      0.55 o
  -1   2   9       32.27       35.36      0.93 o
   0   2   9       10.47        9.39      0.47 o
   1   2   9       15.73       17.67      0.65 o
   2   2   9       61.88       67.84      2.18 o
   3   2   9       21.10       19.99      1.22 o
   4   2   9        1.66        0.62      0.56 o
   5   2   9        1.10        0.84      0.62 o
   6   2   9        0.02        0.51      0.54 o
  -9   3   9        0.74        0.77      0.37 o
  -8   3   9        0.97        1.07      0.49 o
  -7   3   9        5.55        5.87      1.11 o
  -6   3   9       17.74       17.63      1.16 o
  -5   3   9       40.37       39.83      1.79 o
  -4   3   9        9.79        8.86      0.66 o
  -3   3   9        9.94        9.79      0.71 o
  -2   3   9       20.34       21.38      0.94 o
  -1   3   9        7.33        6.89      0.54 o
   0   3   9       13.41       14.26      0.72 o
   1   3   9      107.95      112.21      2.07 o
   2   3   9       19.63       22.60      1.62 o
   3   3   9       61.18       63.76      2.83 o
   4   3   9       17.70       20.92      1.17 o
   5   3   9        9.46        9.91      0.76 o
   6   3   9        0.02       -0.15      0.57 o
  -8   4   9        5.22        5.48      0.69 o
  -7   4   9        5.38        4.63      0.85 o
  -6   4   9        7.31        7.22      1.14 o
  -5   4   9       10.68        9.85      1.24 o
  -4   4   9        4.68        2.74      0.49 o
  -3   4   9       34.15       32.12      1.24 o
  -2   4   9        3.47        3.27      0.72 o
  -1   4   9       99.72      110.14      3.08 o
   0   4   9       31.29       35.34      1.61 o
   1   4   9       19.88       19.81      1.67 o
   2   4   9       20.12       17.85      1.09 o
   3   4   9        8.12        8.11      0.71 o
   4   4   9       17.08       17.29      0.92 o
   5   4   9       15.71       15.75      1.21 o
  -6   5   9        0.67        0.30      0.44 o
  -5   5   9        3.04        3.94      0.67 o
  -4   5   9        5.52        4.12      0.55 o
  -3   5   9       17.81       20.75      1.12 o
  -2   5   9       68.94       74.67      2.12 o
  -1   5   9       29.80       38.11      1.70 o
   1   5   9        5.57        6.56      0.91 o
   2   5   9        2.58        2.76      0.61 o
   3   5   9        1.75        1.49      0.48 o
  -4   6   9        6.23        4.97      0.57 o
  -3   6   9       24.73       27.23      0.99 o
  -2   6   9        3.59        3.49      0.56 o
  -1   6   9        0.80        0.23      0.45 o
   0   6   9        1.58        1.70      0.48 o
   1   6   9        0.04        1.41      0.35 o
  -3  -6  10        9.17        9.33      0.84 o
  -2  -6  10        2.35        1.58      0.48 o
  -1  -6  10        2.13        2.50      0.46 o
   0  -6  10        1.25        1.79      0.41 o
  -6  -5  10        0.36        0.23      0.14 o
  -5  -5  10        9.87        9.59      0.64 o
  -4  -5  10        9.80        9.99      0.69 o
  -3  -5  10        6.27        4.98      0.92 o
  -2  -5  10       23.81       23.95      1.07 o
  -1  -5  10        5.43        4.56      0.62 o
   0  -5  10        1.87        2.19      0.43 o
   1  -5  10        1.95        1.58      0.68 o
   2  -5  10        0.46        0.37      0.44 o
   3  -5  10        1.28        1.91      0.54 o
  -7  -4  10       11.50       11.98      1.05 o
  -6  -4  10        1.55        1.54      0.63 o
  -5  -4  10        0.11        0.26      0.54 o
  -4  -4  10        9.82        8.93      0.96 o
  -3  -4  10       22.76       21.59      1.10 o
  -2  -4  10        9.13        7.99      1.26 o
  -1  -4  10        4.09        3.59      0.87 o
   0  -4  10        6.93        7.17      0.96 o
   1  -4  10       13.80       16.75      1.59 o
   2  -4  10        8.84       10.54      1.22 o
   3  -4  10        5.71        5.70      0.92 o
   4  -4  10        1.10        0.54      0.35 o
  -8  -3  10        2.24        1.98      0.54 o
  -7  -3  10        6.58        6.71      1.04 o
  -6  -3  10        8.80        7.88      1.14 o
  -5  -3  10       25.62       24.05      1.76 o
  -4  -3  10        3.27        2.11      0.67 o
  -3  -3  10       13.48       13.50      1.33 o
  -2  -3  10       17.30       16.87      1.07 o
  -1  -3  10        6.47        6.44      2.46 o
   0  -3  10       35.30       34.14      1.45 o
   1  -3  10       68.66       69.70      1.94 o
   2  -3  10       16.32       15.59      1.57 o
   3  -3  10       36.86       41.06      2.28 o
   4  -3  10       10.02        9.74      1.13 o
   5  -3  10        0.16        0.42      0.35 o
  -9  -2  10        0.69        0.83      0.23 o
  -8  -2  10       12.33       10.80      1.90 o
  -7  -2  10        5.37        5.44      0.58 o
  -6  -2  10       37.56       37.29      2.13 o
  -5  -2  10       10.09       10.48      1.32 o
  -4  -2  10        0.77       -0.25      0.68 o
  -3  -2  10        0.01       -0.12      0.65 o
  -2  -2  10        0.13        0.42      0.36 o
  -1  -2  10      158.53      157.63      3.40 o
   0  -2  10      153.37      162.00      3.75 o
   1  -2  10       58.77       59.94      1.79 o
   2  -2  10       60.80       62.20      3.12 o
   3  -2  10        3.32        3.29      0.81 o
   4  -2  10        0.86        0.68      0.44 o
   5  -2  10        0.98        1.12      0.65 o
   6  -2  10        4.54        5.05      0.68 o
  -9  -1  10        4.43        4.02      0.50 o
  -8  -1  10       10.71       10.05      0.88 o
  -7  -1  10        5.34        3.63      0.52 o
  -6  -1  10       14.61       14.45      1.50 o
  -5  -1  10       12.18       11.19      1.36 o
  -4  -1  10        0.94        0.84      0.64 o
  -3  -1  10        2.56        1.64      0.60 o
  -2  -1  10       89.50       88.54      2.90 o
  -1  -1  10       68.64       69.15      1.55 o
   0  -1  10       45.01       53.12      1.76 o
   1  -1  10       24.25       22.17      1.01 o
   2  -1  10        0.57        0.29      0.71 o
   3  -1  10        2.08        2.02      0.40 o
   4  -1  10        6.15        5.59      0.68 o
   5  -1  10        1.36        0.78      0.57 o
   6  -1  10        7.53        7.72      0.84 o
  -9   0  10        0.06        0.60      0.46 o
  -8   0  10        1.76        1.38      0.59 o
  -7   0  10        2.70        2.33      0.41 o
  -6   0  10        0.15        0.35      0.23 o
  -5   0  10       10.05        9.60      1.57 o
  -4   0  10        2.71        3.25      0.63 o
  -3   0  10       23.60       24.46      1.05 o
  -2   0  10        0.31        0.20      0.33 o
  -1   0  10        0.08        0.02      0.14 o
   0   0  10        0.21        0.69      0.35 o
   1   0  10        0.08       -0.07      0.37 o
   2   0  10        0.01       -0.08      0.47 o
   3   0  10        9.78        8.78      0.63 o
   4   0  10        0.27        0.39      0.27 o
   5   0  10        4.95        5.32      0.67 o
   6   0  10        0.12        0.06      0.25 o
  -9   1  10        4.47        4.03      0.79 o
  -8   1  10       10.87       11.05      0.85 o
  -7   1  10        5.49        3.94      0.83 o
  -6   1  10       14.35       15.22      1.07 o
  -5   1  10       11.98       10.90      0.88 o
  -4   1  10        0.95        0.61      0.41 o
  -3   1  10        2.66        2.49      0.36 o
  -2   1  10       90.30       90.66      2.19 o
  -1   1  10       68.93       66.21      1.19 o
   0   1  10       45.56       51.48      1.93 o
   1   1  10       24.29       22.72      0.92 o
   2   1  10        0.56        0.17      0.42 o
   3   1  10        2.10        2.10      0.50 o
   4   1  10        6.26        7.28      1.30 o
   5   1  10        1.35        1.71      0.73 o
   6   1  10        7.55        8.36      0.93 o
  -9   2  10        0.70        0.94      0.47 o
  -8   2  10       12.36       12.02      1.39 o
  -7   2  10        5.36        5.41      0.68 o
  -6   2  10       37.73       36.27      1.65 o
  -5   2  10       10.26        9.07      0.91 o
  -4   2  10        0.76        1.15      0.67 o
  -3   2  10        0.01       -0.54      0.54 o
  -2   2  10        0.11        0.10      0.33 o
  -1   2  10      159.52      158.28      3.20 o
   0   2  10      153.42      164.20      2.76 o
   1   2  10       59.06       63.10      1.57 o
   2   2  10       60.94       61.85      1.67 o
   3   2  10        3.27        2.63      0.66 o
   4   2  10        0.88        0.79      0.59 o
   5   2  10        0.98        1.60      0.89 o
   6   2  10        4.52        5.63      0.78 o
  -8   3  10        2.23        2.18      0.67 o
  -7   3  10        6.57        6.89      1.03 o
  -6   3  10        8.78        7.69      0.79 o
  -5   3  10       25.92       22.28      1.34 o
  -4   3  10        3.24        1.94      0.60 o
  -3   3  10       13.64       15.43      0.86 o
  -2   3  10       17.27       17.85      0.93 o
  -1   3  10        6.48        6.75      0.54 o
   0   3  10       35.29       35.41      1.28 o
   1   3  10       68.73       70.77      4.25 o
   2   3  10       16.20       16.10      1.13 o
   3   3  10       36.82       40.91      1.60 o
   4   3  10        9.95       10.17      0.84 o
   5   3  10        0.16        0.70      0.57 o
  -7   4  10       11.53       13.01      1.20 o
  -6   4  10        1.58        1.54      0.67 o
  -5   4  10        0.10        0.30      0.62 o
  -4   4  10        9.84        7.27      0.63 o
  -3   4  10       22.80       22.67      1.05 o
  -2   4  10        9.02        8.63      0.91 o
  -1   4  10        4.21        4.28      0.69 o
   0   4  10        6.91        7.92      0.90 o
   1   4  10       13.92       15.99      1.51 o
   2   4  10        8.78        8.82      0.76 o
   3   4  10        5.66        5.12      0.54 o
   4   4  10        1.10        0.29      0.62 o
  -6   5  10        0.38       -0.21      0.21 o
  -5   5  10        9.87        9.72      1.10 o
  -4   5  10        9.85       10.13      0.69 o
  -3   5  10        6.32        6.48      0.67 o
  -2   5  10       23.92       26.70      1.47 o
  -1   5  10        5.49        5.46      0.71 o
   0   5  10        1.88        2.13      0.74 o
   1   5  10        1.92        2.31      0.50 o
   2   5  10        0.46        0.57      0.44 o
  -2   6  10        2.35        1.16      0.29 o
  -1   6  10        2.14        1.50      0.31 o
   0   6  10        1.26        2.30      0.46 o
  -5  -5  11        4.67        4.84      0.46 o
  -4  -5  11        1.34        0.88      0.54 o
  -3  -5  11        1.20        0.63      0.58 o
  -2  -5  11        0.74        0.57      0.62 o
  -1  -5  11        0.41       -0.09      0.55 o
   0  -5  11        1.64        1.43      0.60 o
   1  -5  11        0.16        0.57      0.37 o
   2  -5  11        0.21        0.20      0.28 o
  -7  -4  11        0.25       -0.21      0.30 o
  -6  -4  11        1.15        1.51      0.41 o
  -5  -4  11        1.88        2.12      0.67 o
  -4  -4  11        8.13        8.50      0.66 o
  -3  -4  11        0.48        0.80      0.29 o
  -2  -4  11        5.32        5.26      0.97 o
  -1  -4  11       10.69        9.76      0.78 o
   0  -4  11        1.54        1.66      0.83 o
   1  -4  11        0.10        0.62      0.66 o
   2  -4  11        0.03        0.17      0.43 o
   3  -4  11        2.05        1.91      0.55 o
  -8  -3  11        0.49        0.36      0.30 o
  -7  -3  11        1.85        0.97      0.65 o
  -6  -3  11        1.10        0.73      0.60 o
  -5  -3  11       29.38       26.72      1.74 o
  -4  -3  11        7.18        6.02      1.16 o
  -3  -3  11        5.37        4.44      0.65 o
  -1  -3  11        5.46        5.52      0.70 o
   0  -3  11       20.28       20.80      1.13 o
   1  -3  11       15.67       13.92      0.90 o
   2  -3  11        3.10        4.05      0.93 o
   3  -3  11        0.71        1.61      0.31 o
   4  -3  11        0.19        0.95      0.47 o
  -8  -2  11        9.07        9.06      0.97 o
  -7  -2  11        2.81        1.69      0.73 o
  -6  -2  11       19.70       20.05      1.72 o
  -5  -2  11        8.32        7.19      1.17 o
  -4  -2  11        0.09        0.00      0.73 o
  -3  -2  11        9.58        8.64      1.12 o
  -2  -2  11       12.11       12.39      0.99 o
  -1  -2  11      105.59      101.39      3.46 o
   0  -2  11       74.92       75.58      2.01 o
   1  -2  11       34.69       38.21      1.46 o
   2  -2  11        4.84        3.67      0.81 o
   3  -2  11        0.68        0.61      0.40 o
   4  -2  11        1.04        1.00      0.40 o
   5  -2  11        3.78        3.81      0.61 o
  -9  -1  11        3.64        3.64      0.45 o
  -8  -1  11        1.76        2.81      0.68 o
  -7  -1  11        6.36        7.40      1.10 o
  -6  -1  11        1.51        1.99      0.97 o
  -5  -1  11        0.96        0.86      0.85 o
  -4  -1  11       51.59       47.60      4.87 o
  -3  -1  11       94.19       95.13      2.87 o
  -2  -1  11      119.67      122.33      2.41 o
  -1  -1  11      200.56      219.06     11.38 o
   0  -1  11        8.03        8.22      1.04 o
   1  -1  11        2.39        0.47      0.47 o
   2  -1  11       11.29       11.68      0.83 o
   3  -1  11       10.95       11.73      0.74 o
   4  -1  11       15.16       15.26      0.94 o
   5  -1  11        2.41        1.56      0.36 o
  -9   0  11        0.29       -0.32      0.32 o
  -8   0  11       11.94       13.59      0.87 o
  -7   0  11       18.89       18.48      1.13 o
  -6   0  11        5.61        4.37      0.59 o
  -5   0  11       59.78       57.47      1.74 o
  -4   0  11        0.00        0.24      0.37 o
  -3   0  11      223.11      226.02      3.32 o
  -2   0  11       40.29       37.33      1.39 o
  -1   0  11        4.49        5.72      0.49 o
   0   0  11       13.67       17.56      0.99 o
   1   0  11       25.79       29.29      1.32 o
   2   0  11        9.64        7.06      0.82 o
   3   0  11       18.44       15.72      1.05 o
   4   0  11       20.59       20.35      1.78 o
   5   0  11        5.15        3.68      0.88 o
  -9   1  11        3.67        3.67      0.70 o
  -8   1  11        1.77        3.05      0.88 o
  -7   1  11        6.23        6.21      0.73 o
  -6   1  11        1.45        0.73      0.31 o
  -5   1  11        0.99        1.08      0.49 o
  -4   1  11       51.57       47.79      2.72 o
  -3   1  11       94.44       92.33      1.87 o
  -2   1  11      119.99      124.80      2.80 o
  -1   1  11      200.12      209.18      2.84 o
   0   1  11        8.21        9.26      1.01 o
   1   1  11        2.32        1.27      0.70 o
   2   1  11       11.35       11.19      0.84 o
   3   1  11       10.88       10.38      0.77 o
   4   1  11       15.15       15.12      1.54 o
  -9   2  11        1.16        0.15      0.39 o
  -8   2  11        8.97        8.28      1.02 o
  -7   2  11        2.85        2.32      0.58 o
  -6   2  11       19.53       19.27      1.21 o
  -5   2  11        8.40        7.11      0.84 o
  -4   2  11        0.09       -0.07      0.41 o
  -3   2  11        9.72        9.87      0.95 o
  -2   2  11       11.98       11.73      0.82 o
  -1   2  11      105.51      102.84      1.69 o
   0   2  11       74.50       73.51      1.34 o
   1   2  11       34.57       37.83      1.33 o
   2   2  11        4.78        3.77      0.59 o
   3   2  11        0.71       -0.02      0.33 o
   4   2  11        1.04        1.47      0.69 o
   5   2  11        3.75        3.91      0.84 o
  -8   3  11        0.49        0.10      0.40 o
  -7   3  11        1.85        1.28      0.35 o
  -6   3  11        1.09        1.05      0.41 o
  -5   3  11       29.24       27.88      1.51 o
  -4   3  11        7.04        6.01      0.81 o
  -3   3  11        5.42        4.26      0.53 o
  -2   3  11        0.92        0.40      0.25 o
  -1   3  11        5.49        6.35      0.51 o
   0   3  11       20.28       20.32      1.17 o
   1   3  11       15.50       15.74      1.01 o
   2   3  11        3.05        4.37      0.71 o
   3   3  11        0.68        1.09      0.62 o
   4   3  11        0.19        0.34      0.30 o
   5   3  11        1.04        0.91      0.36 o
  -7   4  11        0.25        0.71      0.39 o
  -6   4  11        1.15        1.12      0.52 o
  -5   4  11        1.85        1.69      0.68 o
  -4   4  11        8.12        7.69      1.19 o
  -3   4  11        0.51        1.19      0.46 o
  -2   4  11        5.30        5.66      0.72 o
  -1   4  11       10.58       10.87      0.91 o
   0   4  11        1.55        1.42      0.76 o
   1   4  11        0.11       -0.08      0.59 o
   2   4  11        0.04        0.18      0.55 o
   3   4  11        2.02        2.13      0.59 o
  -5   5  11        4.71        6.56      0.82 o
  -4   5  11        1.34        1.02      0.48 o
  -3   5  11        1.20        0.70      0.26 o
  -2   5  11        0.75        0.78      0.49 o
  -1   5  11        0.39        0.70      0.47 o
   0   5  11        1.68        1.54      0.45 o
   1   5  11        0.17       -0.01      0.40 o
   2   5  11        0.21        0.00      0.26 o
  -4  -5  12        0.08        0.01      0.08 o
  -3  -5  12        0.58        0.75      0.43 o
  -2  -5  12        2.25        2.01      0.56 o
  -1  -5  12        0.07        0.15      0.43 o
   0  -5  12        0.18        0.04      0.34 o
  -6  -4  12        0.93        0.70      0.34 o
  -5  -4  12        1.62        2.14      0.56 o
  -4  -4  12        0.85        1.32      0.78 o
  -3  -4  12        4.44        4.74      0.85 o
  -2  -4  12        0.49        0.43      0.41 o
  -1  -4  12        5.80        5.31      0.56 o
   0  -4  12        6.08        7.31      0.95 o
   1  -4  12        0.41        0.84      0.57 o
   2  -4  12        0.49        0.53      0.40 o
  -7  -3  12        1.69        1.43      0.47 o
  -6  -3  12        3.84        4.35      0.81 o
  -5  -3  12        0.65        0.31      0.42 o
  -4  -3  12        2.94        2.70      0.46 o
  -3  -3  12        0.72        0.78      0.42 o
  -2  -3  12        4.18        3.65      1.30 o
  -1  -3  12        0.16        0.17      0.35 o
   0  -3  12        1.43        1.33      0.42 o
   1  -3  12        7.55        7.50      0.66 o
   2  -3  12        1.51        2.16      0.66 o
   3  -3  12        1.86        1.92      0.45 o
   4  -3  12        2.64        2.62      0.47 o
  -8  -2  12       20.39       20.59      1.29 o
  -7  -2  12        1.76        1.78      0.62 o
  -6  -2  12        2.29        1.82      0.76 o
  -5  -2  12        8.82        8.75      1.15 o
  -4  -2  12        3.57        3.52      0.97 o
  -3  -2  12       31.81       31.47      1.92 o
  -2  -2  12       12.99       12.43      1.48 o
  -1  -2  12       13.09       11.92      0.90 o
   0  -2  12        0.42        0.72      0.94 o
   1  -2  12        5.30        5.20      0.61 o
   2  -2  12        4.44        4.99      0.53 o
   3  -2  12        2.22        1.63      0.41 o
   4  -2  12        1.34        1.35      0.39 o
  -8  -1  12        7.02        7.52      0.89 o
  -7  -1  12       35.86       40.15      2.13 o
  -6  -1  12        9.83        9.98      0.86 o
  -5  -1  12       36.55       37.50      1.54 o
  -4  -1  12       55.91       56.09      2.75 o
  -3  -1  12       22.51       22.36      1.21 o
  -2  -1  12       71.62       71.20      2.03 o
  -1  -1  12       20.57       25.60      1.93 o
   0  -1  12       28.91       29.09      2.03 o
   1  -1  12       17.37       15.26      1.49 o
   2  -1  12        4.68        4.70      0.68 o
   3  -1  12        6.87        6.33      0.53 o
   4  -1  12        1.02        0.95      0.29 o
  -8   0  12        0.63        0.35      0.34 o
  -7   0  12        6.22        5.23      1.00 o
  -6   0  12       23.81       25.28      1.91 o
  -5   0  12      182.68      188.76     11.03 o
  -4   0  12       87.28       90.20      2.33 o
  -3   0  12      115.23      129.53      2.84 o
  -2   0  12       39.64       42.16      1.64 o
  -1   0  12        3.05        2.52      0.45 o
   0   0  12       13.93       12.18      1.31 o
   1   0  12        0.83        1.25      0.82 o
   2   0  12       26.16       21.94      1.31 o
   3   0  12        2.02        1.98      0.48 o
   4   0  12       11.55       11.85      1.32 o
   5   0  12        0.90        0.28      0.23 o
  -8   1  12        6.95        6.03      0.81 o
  -7   1  12       35.70       36.97      1.46 o
  -6   1  12        9.71        9.97      0.92 o
  -5   1  12       36.40       39.60      1.65 o
  -4   1  12       55.75       57.11      2.37 o
  -3   1  12       22.37       21.53      1.28 o
  -2   1  12       71.20       69.73      2.14 o
  -1   1  12       20.31       22.93      0.95 o
   0   1  12       28.86       26.19      1.09 o
   1   1  12       17.39       14.22      0.86 o
   2   1  12        4.74        4.10      0.56 o
   3   1  12        6.83        8.17      1.12 o
   4   1  12        0.98        0.45      0.71 o
   5   1  12        0.19       -0.35      0.35 o
  -8   2  12       20.23       21.04      1.41 o
  -7   2  12        1.78        2.35      0.46 o
  -6   2  12        2.21        1.81      0.54 o
  -5   2  12        8.73        9.37      1.20 o
  -4   2  12        3.60        2.78      0.59 o
  -3   2  12       31.54       30.29      2.03 o
  -2   2  12       12.84       11.98      0.64 o
  -1   2  12       12.88       10.40      0.61 o
   0   2  12        0.39        0.60      0.31 o
   1   2  12        5.27        4.74      0.57 o
   2   2  12        4.48        6.12      0.69 o
   3   2  12        2.26        2.20      0.54 o
   4   2  12        1.36        1.02      0.56 o
  -7   3  12        1.69        1.61      0.30 o
  -6   3  12        3.77        3.54      0.58 o
  -5   3  12        0.64        0.05      0.26 o
  -4   3  12        2.83        2.60      0.73 o
  -3   3  12        0.68        0.25      0.53 o
  -2   3  12        4.16        3.42      0.43 o
  -1   3  12        0.17       -0.27      0.27 o
   0   3  12        1.42        1.82      0.85 o
   1   3  12        7.51        7.24      0.69 o
   2   3  12        1.51        2.69      0.47 o
   3   3  12        1.84        1.76      0.46 o
   4   3  12        2.65        3.96      0.55 o
  -6   4  12        0.95       -0.10      0.45 o
  -5   4  12        1.61        0.81      0.58 o
  -4   4  12        0.83        1.15      0.61 o
  -3   4  12        4.41        4.38      0.82 o
  -2   4  12        0.46        1.28      0.49 o
  -1   4  12        5.87        5.62      0.64 o
   0   4  12        6.04        8.14      0.99 o
   1   4  12        0.40        0.32      0.50 o
   2   4  12        0.47        0.96      0.50 o
  -4   5  12        0.09        0.25      0.17 o
  -3   5  12        0.59        0.39      0.21 o
  -2   5  12        2.23        1.88      0.31 o
  -1   5  12        0.06        0.53      0.36 o
   0   5  12        0.17        0.00      0.33 o
  -5  -4  13        1.65        0.83      0.71 o
  -4  -4  13        0.25        0.17      0.14 o
  -3  -4  13        0.05       -0.26      0.26 o
  -2  -4  13        0.45        1.10      0.25 o
  -1  -4  13        0.66        0.35      0.34 o
   0  -4  13        0.15        0.30      0.41 o
   1  -4  13        1.27        0.92      0.32 o
  -7  -3  13        1.13        0.05      0.38 o
  -6  -3  13        4.36        4.13      0.87 o
  -5  -3  13        0.25       -0.27      0.28 o
  -4  -3  13        1.90        1.71      0.41 o
  -3  -3  13        3.20        3.13      0.82 o
  -2  -3  13       14.46       13.74      0.86 o
  -1  -3  13        4.54        4.09      0.47 o
   0  -3  13        0.73        0.15      0.37 o
   1  -3  13        1.30        1.61      0.63 o
   2  -3  13        0.49        0.34      0.76 o
  -8  -2  13       12.51       13.89      0.98 o
  -7  -2  13        9.62        9.83      0.63 o
  -6  -2  13        4.29        4.36      0.53 o
  -5  -2  13        1.56        1.48      0.44 o
  -4  -2  13        1.77        1.18      0.42 o
  -3  -2  13       14.18       15.55      0.98 o
  -2  -2  13        2.89        2.74      0.92 o
  -1  -2  13       23.64       22.14      1.75 o
   0  -2  13        9.33        9.83      1.18 o
   1  -2  13        3.71        3.30      0.64 o
   2  -2  13        1.53        1.78      0.41 o
   3  -2  13        0.09        0.05      0.38 o
  -8  -1  13        6.64        5.22      0.73 o
  -7  -1  13       37.23       38.20      1.96 o
  -6  -1  13       26.28       28.59      1.18 o
  -5  -1  13       31.62       35.18      1.44 o
  -4  -1  13        2.91        2.28      0.53 o
  -3  -1  13       12.11       10.18      0.86 o
  -2  -1  13       11.41       13.41      0.99 o
  -1  -1  13       19.02       17.13      1.67 o
   0  -1  13       12.44       10.20      1.31 o
   1  -1  13        1.68        0.21      0.59 o
   2  -1  13        1.87        1.29      0.49 o
   3  -1  13        0.00        1.14      0.44 o
   4  -1  13        0.34        0.75      0.25 o
  -8   0  13        1.84        2.02      0.44 o
  -7   0  13        2.92        2.04      0.73 o
  -6   0  13       85.27       90.48      3.38 o
  -5   0  13        1.35        2.25      0.56 o
  -4   0  13       76.01       71.41      2.08 o
  -3   0  13        7.07        4.10      0.66 o
  -2   0  13        4.57        5.23      0.70 o
  -1   0  13        0.02        0.22      0.73 o
   0   0  13        0.66        0.41      0.73 o
   1   0  13        9.03        9.33      0.96 o
   2   0  13        2.85        1.93      0.51 o
   3   0  13        0.00        0.03      0.51 o
   4   0  13        1.33        1.30      0.52 o
  -8   1  13        6.59        6.01      0.76 o
  -7   1  13       37.35       39.24      2.01 o
  -6   1  13       26.27       29.32      2.04 o
  -5   1  13       31.47       35.69      2.35 o
  -4   1  13        2.85        2.24      0.51 o
  -3   1  13       11.96       12.43      0.98 o
  -2   1  13       11.51       11.61      0.95 o
  -1   1  13       19.26       13.76      1.01 o
   0   1  13       12.48       12.49      1.20 o
   1   1  13        1.70        0.89      0.40 o
   2   1  13        1.90        1.75      0.49 o
   3   1  13        0.00        0.07      0.56 o
   4   1  13        0.33       -0.06      0.45 o
  -7   2  13        9.51        9.53      0.64 o
  -6   2  13        4.31        4.76      0.83 o
  -5   2  13        1.60        1.85      0.49 o
  -4   2  13        1.78        1.80      0.53 o
  -3   2  13       14.11       14.36      1.06 o
  -2   2  13        2.88        2.60      0.37 o
  -1   2  13       23.64       22.63      0.93 o
   0   2  13        9.44       10.17      0.70 o
   1   2  13        3.71        3.38      0.48 o
   2   2  13        1.51        1.70      0.45 o
   3   2  13        0.08        0.93      0.59 o
  -7   3  13        1.12        0.77      0.36 o
  -6   3  13        4.34        3.70      0.52 o
  -5   3  13        0.23        0.62      0.42 o
  -4   3  13        1.91        2.09      0.53 o
  -3   3  13        3.17        2.88      0.61 o
  -2   3  13       14.43       15.08      0.73 o
  -1   3  13        4.50        4.01      0.73 o
   0   3  13        0.71        0.81      0.54 o
   1   3  13        1.32        1.39      0.66 o
   2   3  13        0.51        0.75      0.26 o
  -5   4  13        1.63        1.61      0.58 o
  -4   4  13        0.24       -0.08      0.21 o
  -3   4  13        0.05       -0.08      0.22 o
  -2   4  13        0.43        1.26      0.38 o
  -1   4  13        0.63        0.33      0.30 o
   0   4  13        0.16        0.54      0.42 o
   1   4  13        1.28        1.54      0.39 o
  -3  -4  14        3.43        2.66      0.48 o
  -6  -3  14        1.51        1.65      0.25 o
  -5  -3  14        6.37        5.44      0.84 o
  -4  -3  14        4.84        4.44      0.76 o
  -3  -3  14        4.68        4.84      0.84 o
  -2  -3  14        2.53        2.30      0.56 o
  -1  -3  14        1.88        1.70      0.50 o
   0  -3  14        0.65        0.30      0.19 o
   1  -3  14        0.30        0.04      0.17 o
  -7  -2  14        8.91        8.72      0.76 o
  -6  -2  14        1.31        1.27      0.32 o
  -5  -2  14        2.99        3.08      0.44 o
  -4  -2  14        0.20        0.81      0.38 o
  -3  -2  14        5.39        5.09      0.98 o
  -2  -2  14        7.73        7.60      1.07 o
  -1  -2  14       11.54        9.00      1.12 o
   0  -2  14        2.00        2.52      0.61 o
   1  -2  14        2.64        3.56      0.73 o
   2  -2  14        0.51        0.60      0.54 o
  -7  -1  14        6.20        6.56      0.78 o
  -6  -1  14        6.63        7.81      0.63 o
  -5  -1  14        7.85        6.87      0.69 o
  -4  -1  14        2.40        2.34      0.47 o
  -3  -1  14        4.44        4.63      0.57 o
  -2  -1  14        5.10        6.31      1.06 o
  -1  -1  14        0.27        0.00      0.60 o
   0  -1  14        0.40        0.49      0.46 o
   1  -1  14        2.46        2.32      0.47 o
   2  -1  14        0.56        0.65      0.31 o
   3  -1  14        0.87        0.48      0.39 o
  -7   0  14        0.00       -0.29      0.55 o
  -6   0  14        0.80        0.72      0.63 o
  -5   0  14        1.23        1.04      0.50 o
  -4   0  14        3.43        2.79      0.56 o
  -3   0  14        2.47        2.26      0.56 o
  -2   0  14        3.22        2.85      0.48 o
  -1   0  14        4.78        6.98      1.13 o
   0   0  14        1.88        1.76      0.69 o
   1   0  14        0.34        0.13      0.32 o
   2   0  14        3.81        3.36      0.54 o
   3   0  14        0.01        0.05      0.28 o
  -7   1  14        6.30        5.64      0.81 o
  -6   1  14        6.69        8.11      1.03 o
  -5   1  14        7.87        7.59      1.06 o
  -4   1  14        2.36        1.48      0.49 o
  -3   1  14        4.41        5.38      0.64 o
  -2   1  14        5.14        5.59      0.70 o
  -1   1  14        0.30       -0.06      0.30 o
   0   1  14        0.39        0.73      0.38 o
   1   1  14        2.51        2.04      0.62 o
   2   1  14        0.58        0.54      0.58 o
   3   1  14        0.86        1.05      0.38 o
  -7   2  14        8.82        9.66      0.81 o
  -6   2  14        1.32        0.55      0.38 o
  -5   2  14        3.01        2.27      0.77 o
  -4   2  14        0.21       -0.21      0.70 o
  -3   2  14        5.46        5.96      1.06 o
  -2   2  14        7.83        7.23      0.97 o
  -1   2  14       11.48        9.32      0.68 o
   0   2  14        2.05        3.00      0.38 o
   1   2  14        2.66        2.39      0.41 o
   2   2  14        0.50        0.09      0.30 o
  -6   3  14        1.56        1.48      0.37 o
  -5   3  14        6.30        4.55      0.63 o
  -4   3  14        4.91        3.99      0.69 o
  -3   3  14        4.67        4.15      0.53 o
  -2   3  14        2.54        2.23      0.60 o
  -1   3  14        1.93        2.09      0.57 o
   0   3  14        0.66        1.46      0.42 o
   1   3  14        0.29        0.19      0.32 o
  -4  -3  15        2.27        2.13      0.50 o
  -3  -3  15        1.94        2.34      0.51 o
  -2  -3  15        2.71        3.06      0.53 o
  -5  -2  15        0.06       -0.19      0.19 o
  -4  -2  15        0.62       -0.37      0.53 o
  -3  -2  15        0.68        0.90      0.57 o
  -2  -2  15        1.44        1.66      0.66 o
  -1  -2  15        0.50        0.79      0.33 o
   0  -2  15        0.12        0.32      0.43 o
   1  -2  15        0.38        0.26      0.43 o
  -6  -1  15        2.38        1.83      0.52 o
  -5  -1  15        2.00        3.00      0.82 o
  -4  -1  15        0.46        0.70      0.26 o
  -3  -1  15        1.20        1.37      0.52 o
  -2  -1  15        2.88        2.73      0.77 o
  -1  -1  15        0.07        0.68      0.67 o
   0  -1  15        1.28        1.30      0.28 o
   1  -1  15        0.48        0.19      0.51 o
   2  -1  15        0.06        0.24      0.39 o
  -7   0  15        0.00        0.16      0.24 o
  -6   0  15        2.75        2.81      0.62 o
  -5   0  15        2.97        2.93      0.79 o
  -4   0  15        1.04        1.26      0.34 o
  -3   0  15        0.85        0.62      0.26 o
  -2   0  15        0.00        0.33      0.50 o
  -1   0  15        0.05       -0.23      0.23 o
   0   0  15        1.83        1.23      0.76 o
   1   0  15        0.24       -0.30      0.30 o
   2   0  15        0.00       -0.15      0.20 o
  -6   1  15        2.37        4.32      0.72 o
  -5   1  15        1.98        2.26      0.62 o
  -4   1  15        0.47        0.72      0.53 o
  -3   1  15        1.25        1.71      0.39 o
  -2   1  15        2.82        2.64      0.39 o
  -1   1  15        0.06       -0.40      0.68 o
   0   1  15        1.29        0.33      0.69 o
   1   1  15        0.48        0.41      0.53 o
   2   1  15        0.05        1.15      0.57 o
  -6   2  15        1.04        0.49      0.45 o
  -5   2  15        0.06       -0.11      0.37 o
  -4   2  15        0.63        0.17      0.18 o
  -3   2  15        0.70        0.46      0.35 o
  -2   2  15        1.45        1.49      0.46 o
  -1   2  15        0.52        0.08      0.31 o
  -3  -2  16        4.00        4.63      0.59 o
  -2  -2  16        1.27        1.11      0.43 o
  -1  -2  16        0.22        0.37      0.25 o
  -4  -1  16        0.03        0.04      0.26 o
  -3  -1  16        0.76        0.74      0.45 o
  -2  -1  16        2.20        3.32      0.56 o
  -1  -1  16        1.65        1.62      0.42 o
   0  -1  16        4.52        3.70      0.59 o
  -5   0  16        0.50        0.72      0.28 o
  -4   0  16        0.58        1.26      0.86 o
  -3   0  16        1.23        1.55      0.51 o
  -2   0  16        2.28        3.40      0.43 o
  -1   0  16        1.37        0.94      0.27 o
   0   0  16        0.50        0.64      0.21 o
  -5   1  16        0.45        0.55      0.40 o
  -4   1  16        0.02       -0.02      0.16 o
  -3   1  16        0.73        0.61      0.49 o
  -2   1  16        2.23        2.25      0.47 o
  -1   1  16        1.69        0.88      0.37 o
 
